# Supplementary material for: Intrinsic signaling pathways modulate targeted protein degradation
Source: Nat Commun. 2024 Jul 2;15:5379. doi: 10.1038/s41467-024-49519-z (PMC11220168; doi:10.1038/s41467-024-49519-z)
Supplement: Supplementary file 6 — Supplementary Data 2 [file 41467_2024_49519_MOESM6_ESM.xlsx]

## Sheet: data3_PDD6h_vs_control_fc2_&_ra
Gene_ID	Transcript_ID	Gene_Symbol	Description	gene_biotype	Protein_ID	HGNC	MIM	Ensembl	IMGT/GENE-DB	PDD6h/control.fc	PDD6h/control.logCPM	PDD6h/control.raw.pval	PDD6h/control.bh.pval	PDD6h.mean	control.mean	N_control_1	N_control_2	N_control_3	N_PDD6h_1	N_PDD6h_2	N_PDD6h_3	control_1_Read_Count	control_2_Read_Count	control_3_Read_Count	PDD6h_1_Read_Count	PDD6h_2_Read_Count	PDD6h_3_Read_Count	control_1_FPKM	control_2_FPKM	control_3_FPKM	PDD6h_1_FPKM	PDD6h_2_FPKM	PDD6h_3_FPKM	control_1_TPM	control_2_TPM	control_3_TPM	PDD6h_1_TPM	PDD6h_2_TPM	PDD6h_3_TPM
100533179	NR_037904	UBE2F-SCLY	UBE2F-SCLY readthrough (NMD candidate)	lncRNA	.	48339	.	.	.	9.75563	0.303477	1.22663e-07	6.24729e-05	0.887056	0.116104	0.0861076	0.102284	0.159922	0.9325	1.07844	0.650227	2	3	5	35	38	19	0.012805	0.019853	0.029018	0.27025	0.331453	0.167077	0.030153	0.046687	0.068438	0.643713	0.788391	0.393901
100131471	gene-LOC100131471	LOC100131471	presenilins-associated rhomboid-like protein, mitochondrial-like	pseudogene	.	.	.	.	.	5.07984	-2.12544	0.000640975	0.0468385	0.450811	0.104209	0.244287	0.0349065	0.033434	0.176064	0.553958	0.622411	6	1	1	5	16	18	0.122096	0.007235	0.009042	0.075596	0.309326	0.341146	0.287514	0.017014	0.021326	0.180064	0.73576	0.804288
9724	NM_021645	UTP14C	UTP14C small subunit processome component	protein_coding	NP_067677.4	20321	608969	.	.	4.31796	1.31266	2.42915e-11	4.08268e-08	1.99768	0.775203	0.745475	0.753376	0.826758	1.55923	2.05649	2.37731	22	28	33	75	108	140	0.105462	0.108249	0.119731	0.311163	0.511885	0.671225	0.248346	0.254558	0.282383	0.741166	1.21757	1.58248
112268470	gene-LOC112268470	LOC112268470	.	pseudogene	.	.	.	.	.	4.29695	-3.23912	0.027806	0.353506	0.164236	0.0373456	0.0436961	0.0349065	0.033434	0.208838	0.159664	0.124206	1	1	1	6	4	3	0.005806	0.006851	0.015902	0.131177	0.086568	0.074677	0.013672	0.01611	0.037504	0.312453	0.20591	0.17606
246720	gene-DYNLL1P1	DYNLL1P1	dynein light chain LC8-type 1 pseudogene 1	pseudogene	.	20723	.	.	.	4.2856	-2.957	0.0328998	0.382397	0.161309	0.0373456	0.0436961	0.0349065	0.033434	0.240883	0.0416029	0.201441	1	1	1	7	1	5	0.038244	0.005541	0.020283	0.236262	0.016579	0.188103	0.090058	0.013029	0.047836	0.562756	0.039435	0.443474
56114	NM_018912,NM_031993	PCDHGA1	protocadherin gamma subfamily A, 1	protein_coding	NP_061735.1;NP_114382.1	8696	606288	.	.	3.87988	-0.455758	0.00013053	0.0162504	0.941249	0.430306	0.281263	0.344141	0.665513	0.240883	2.27281	0.310053	7	11	25	7	131	8	0.068168	0.095221	0.204959	0.065552	0.747632	0.07965	0.160524	0.22392	0.48339	0.156139	1.77831	0.187783
81893	gene-SLC7A5P1	SLC7A5P1	solute carrier family 7 member 5 pseudogene 1	pseudogene	.	29458	.	.	.	3.58067	-2.98886	0.037771	0.402209	0.201497	0.0595984	0.0436961	0.0689884	0.0661107	0.0369737	0.524917	0.0426012	1	2	2	1	15	1	0.029162	0.058725	0.034153	0.018821	0.617277	0.009272	0.068673	0.138097	0.080549	0.044831	1.46825	0.021859
100303453	NR_028393,NR_028394,NR_028395,NR_028396,NR_028397,NR_028398,NR_028399,NR_028400	TSNAX-DISC1	TSNAX-DISC1 readthrough (NMD candidate)	lncRNA	.	49177	.	.	.	3.35866	0.689214	0.00032897	0.0305469	1.71307	0.823813	1.32585	0.710835	0.434753	2.73534	1.11787	1.28601	49	26	15	218	40	48	0.23571	0.152843	0.096301	0.709623	0.181064	0.212937	0.555056	0.359426	0.227124	1.69026	0.430678	0.502022
10356	gene-HMGB1P3	HMGB1P3	high mobility group box 1 pseudogene 3	pseudogene	.	4995	.	.	.	3.10223	-2.69389	0.0237884	0.33308	0.25644	0.0921959	0.0436961	0.134828	0.0980636	0.603301	0.0820396	0.0839804	1	4	3	20	2	2	0.002684	0.064068	0.041396	0.384558	0.032991	0.027432	0.006321	0.150661	0.097632	0.915986	0.078471	0.064673
101929099	NR_110786	LOC101929099	uncharacterized LOC101929099	lncRNA	.	.	.	.	.	2.78302	-1.83374	0.00763316	0.200156	0.396513	0.158632	0.244287	0.102284	0.129324	0.419509	0.49528	0.27475	6	3	4	13	14	7	0.077333	0.031788	0.04138	0.159505	0.197451	0.09955	0.182106	0.074751	0.097592	0.379927	0.469655	0.2347
646214	NR_027053	LOC646214	p21 (RAC1) activated kinase 2 pseudogene	transcribed_pseudogene	.	.	.	.	.	2.76086	-2.02239	0.00682991	0.191317	0.360525	0.141055	0.127308	0.197793	0.0980636	0.447243	0.159664	0.474669	3	6	3	14	4	13	0.009366	0.01453	0.006226	0.036972	0.012421	0.040164	0.022054	0.034169	0.014683	0.088065	0.029544	0.094691
723788	NR_148965	MIG7	mig-7	lncRNA	.	.	.	.	.	2.69292	-1.97255	0.0164784	0.283676	0.359961	0.144027	0.167364	0.166654	0.0980636	0.240883	0.303405	0.535593	4	5	3	7	8	15	0.067635	0.057623	0.033821	0.095164	0.1167	0.234642	0.159269	0.135506	0.079765	0.226672	0.277582	0.553195
105374306	XR_924896	LOC105374306	uncharacterized LOC105374306	lncRNA	.	.	.	.	.	2.65852	-2.34027	0.0217998	0.323047	0.2493	0.0948067	0.0861076	0.0689884	0.129324	0.240883	0.196964	0.310053	2	2	4	7	5	8	0.092248	0.061587	0.13532	0.269489	0.229074	0.367439	0.217227	0.144827	0.319149	0.641901	0.544872	0.866277
254827	NM_207015,XM_006713560,XM_011512612,XM_011512613,XM_011512615,XM_011512616,XM_011512617,XM_017006070,XM_017006071,XM_017006072,XM_017006073,XM_017006074,XM_017006075,XM_017006076,XM_017006077,XM_017006078,XM_017006079,XM_017006080,XM_017006081,XM_017006082,XM_017006083	NAALADL2	N-acetylated alpha-linked acidic dipeptidase like 2	protein_coding	NP_996898.2;XP_006713623.1;XP_011510914.1;XP_011510915.1;XP_011510917.1;XP_011510918.1;XP_011510919.1;XP_016861559.1;XP_016861560.1;XP_016861561.1;XP_016861562.1;XP_016861563.1;XP_016861564.1;XP_016861565.1;XP_016861566.1;XP_016861567.1;XP_016861568.1;XP_016861569.1;XP_016861570.1;XP_016861571.1;XP_016861572.1	23219	608806	.	.	2.65037	-2.59071	0.021676	0.322112	0.246147	0.0948067	0.0861076	0.0689884	0.129324	0.302915	0.196964	0.238561	2	2	4	9	5	6	0.003662	0.002878	0.006185	0.016179	0.009951	0.010396	0.008624	0.006768	0.014587	0.038538	0.023669	0.024509
115650	NM_052945	TNFRSF13C	TNF receptor superfamily member 13C	protein_coding	NP_443177.1	17755	606269	.	.	2.63636	-1.05618	0.000941333	0.0618007	0.732968	0.306633	0.167364	0.197793	0.554742	0.872397	0.49528	0.831228	4	6	20	32	14	26	0.023871	0.028983	0.101185	0.188012	0.093722	0.174392	0.056213	0.068157	0.238642	0.44783	0.222927	0.411148
101927655	NM_001289933	ZASP	ZO-2 associated speckle protein	protein_coding	NP_001276862.1	.	617677	.	.	2.60303	-1.93929	0.028316	0.355518	0.486063	0.216079	0.547221	0.0349065	0.0661107	0.698686	0.716902	0.0426012	15	1	2	24	22	1	0.327217	0.017504	0.021502	0.443583	0.462599	0.01385	0.77054	0.041163	0.050712	1.05658	1.10033	0.032652
388284	NM_001012984,XM_005255952,XM_024450274	C16orf86	chromosome 16 open reading frame 86	protein_coding	NP_001013002.2;XP_005256009.1;XP_024306042.1	33755	.	.	.	2.52482	-1.98879	0.046157	0.432902	0.373708	0.16772	0.244287	0.0689884	0.189884	0.240883	0.716902	0.16334	6	2	6	7	22	4	0.06307	0.023923	0.094947	0.043809	0.168177	0.065971	0.148518	0.056258	0.223929	0.10435	0.400024	0.155533
102724720	NR_157807	LOC102724720	uncharacterized LOC102724720	lncRNA	.	.	.	.	.	2.50331	-2.33976	0.0133224	0.261577	0.335211	0.141095	0.127308	0.166654	0.129324	0.332959	0.434114	0.238561	3	5	4	10	12	6	0.051829	0.061546	0.048397	0.138255	0.190905	0.088339	0.122048	0.144731	0.114142	0.329312	0.454086	0.208268
105375914	XR_001745965,XR_001745967,XR_001745970,XR_001745971,XR_002956715,XR_002956716,XR_002956717	LOC105375914	uncharacterized LOC105375914, transcript variant X6	lncRNA	.	.	.	.	.	2.46329	-1.22007	0.00366067	0.135869	0.585382	0.258024	0.127308	0.398762	0.248003	0.553134	0.791954	0.411059	3	13	8	18	25	11	0.023874	0.079953	0.043797	0.242181	0.305034	0.20922	0.05622	0.188016	0.103293	0.576857	0.725551	0.493258
100132111	NR_024237,NR_152846	C2CD4D-AS1	C2CD4D and THEM5 antisense RNA 1	lncRNA	.	54045	.	.	.	2.43431	-0.972395	0.000345867	0.0312369	0.707718	0.332505	0.352488	0.287371	0.357657	0.553134	0.69099	0.879029	9	9	12	18	21	28	0.100818	0.080734	0.098477	0.176371	0.237235	0.312037	0.237409	0.189852	0.232256	0.420102	0.564286	0.735661
100526783	NM_001199058	ARPIN-AP3S2	ARPIN-AP3S2 readthrough	protein_coding	NP_001185987.1	38824	.	.	.	2.41621	1.48574	0.00679348	0.190614	1.94255	1.14691	1.15707	0.425316	1.85833	2.87462	1.91815	1.03486	40	14	112	244	95	35	0.173627	0.047066	0.36541	0.906595	0.401693	0.146185	0.408863	0.11068	0.861808	2.15944	0.955463	0.344647
114118903	NM_001368319	ARHGAP11A-SCG5	ARHGAP11A-SCG5 readthrough	protein_coding	NP_001355248.1	.	.	.	.	2.39123	-0.906856	0.0158317	0.278739	0.835132	0.4351	0.352488	0.621796	0.331015	0.332959	0.767368	1.40507	9	22	11	10	24	55	0.07531	0.149563	0.072348	0.067676	0.198322	0.461849	0.177343	0.35171	0.170632	0.161199	0.471727	1.08886
22969	gene-RPL41P3	RPL41P3	ribosomal protein L41 pseudogene 3	pseudogene	.	10358	.	.	.	2.37987	0.211704	0.010294	0.233485	1.47325	0.782105	0.691556	0.551214	1.10354	1.50747	1.36729	1.54499	20	19	49	71	54	64	1.28029	0.934673	2.34508	3.85215	3.35946	4.00763	3.01486	2.19797	5.5308	9.1755	7.99077	9.44842
653125	NM_001282493	GOLGA8K	golgin A8 family member K	protein_coding	NP_001269422.1	38652	.	.	.	2.34667	-2.16343	0.0456714	0.431478	0.321202	0.154038	0.167364	0.134828	0.159922	0.603301	0.196964	0.16334	4	4	5	20	5	4	0.016398	0.015684	0.016902	0.0852	0.024064	0.018976	0.038614	0.036882	0.039863	0.202939	0.057239	0.044738
3013	NM_021065	H2AC7	H2A clustered histone 7	protein_coding	NP_066409.1	4729	602792	.	.	2.33262	-1.21964	0.0354923	0.394507	0.604039	0.306694	0.547221	0.0689884	0.303872	1.06371	0.370239	0.37817	15	2	10	42	10	10	0.782212	0.066278	0.374285	1.86412	0.493029	0.492461	1.84198	0.15586	0.882742	4.44019	1.17271	1.16103
126006	NM_001271830,NM_174895,XM_006722639,XM_017026249,XM_017026250,XM_017026251,XM_017026252,XM_024451346	PCP2	Purkinje cell protein 2	protein_coding	NP_001258759.1;NP_777555.1;XP_006722702.1;XP_016881738.1;XP_016881739.1;XP_016881740.1;XP_016881741.1;XP_024307114.1	30209	.	.	.	2.32203	-1.29889	0.00318719	0.124865	0.602712	0.269685	0.127308	0.197793	0.483952	0.603301	0.582425	0.622411	3	6	17	20	17	18	0.040054	0.06516	0.169528	0.242626	0.226018	0.267942	0.094321	0.153229	0.399826	0.577915	0.537605	0.631703
101928068	NR_111907	LOC101928068	uncharacterized LOC101928068	lncRNA	.	.	.	.	.	2.31743	-0.907838	0.00836159	0.210358	0.7682	0.384486	0.516536	0.477001	0.159922	0.527381	0.742355	1.03486	14	16	5	17	23	35	0.074264	0.070572	0.020912	0.079884	0.120543	0.189957	0.17488	0.165957	0.049319	0.190278	0.286722	0.447844
643284	gene-RPS29P18	RPS29P18	ribosomal protein S29 pseudogene 18	pseudogene	.	37004	.	.	.	2.29955	-1.83404	0.0266437	0.34957	0.358324	0.166168	0.206338	0.102284	0.189884	0.36239	0.40253	0.310053	5	3	6	11	11	8	0.429734	0.163812	0.365823	0.825159	0.967842	0.669867	1.01195	0.385218	0.862784	1.96546	2.3021	1.57928
724085	gene-LOC724085	LOC724085	immediate early response 3 interacting protein 1 pseudogene	pseudogene	.	.	.	.	.	2.24263	-2.20085	0.0358798	0.39543	0.281304	0.130487	0.127308	0.134828	0.129324	0.272233	0.370239	0.201441	3	4	4	8	10	5	0.058263	0.048406	0.045266	0.134739	0.188226	0.095904	0.1372	0.11383	0.106758	0.320938	0.447711	0.226104
8740	NM_001376887,NM_003807,NM_172014,XM_017027418,XR_001753777,XR_936212	TNFSF14	TNF superfamily member 14	protein_coding	NP_001363816.1;NP_003798.2;NP_742011.2;XP_016882907.1	11930	604520	.	.	2.24039	-2.12583	0.0308174	0.370856	0.38749	0.189666	0.244287	0.134828	0.189884	0.208838	0.303405	0.650227	6	4	6	6	8	19	0.029001	0.016301	0.022708	0.027458	0.042222	0.115227	0.068292	0.038334	0.053556	0.065403	0.100429	0.271661
404665	NR_038865	CACTIN-AS1	CACTIN antisense RNA 1	lncRNA	.	31391	.	.	.	2.21931	-1.05624	0.00209304	0.0950749	0.65553	0.324551	0.244287	0.37171	0.357657	0.627745	0.582425	0.756418	6	12	12	21	17	23	0.080326	0.131054	0.120492	0.248828	0.232727	0.31109	0.189155	0.308186	0.284176	0.592688	0.553563	0.733427
105370841	XR_001751772	LOC105370841	uncharacterized LOC105370841	lncRNA	.	.	.	.	.	2.21783	-1.74842	0.0191506	0.304128	0.401307	0.195174	0.167364	0.228275	0.189884	0.527381	0.233324	0.443214	4	7	6	17	6	12	0.076295	0.101503	0.078606	0.283231	0.108631	0.220537	0.179662	0.238693	0.18539	0.674634	0.258389	0.519939
11117	NM_007046	EMILIN1	elastin microfibril interfacer 1	protein_coding	NP_008977.1	19880	130660	.	.	2.19483	-1.22881	0.0176419	0.292504	0.66205	0.332348	0.386824	0.102284	0.507937	0.744114	0.767368	0.474669	10	3	18	26	24	13	0.070682	0.013034	0.094238	0.151532	0.160418	0.082064	0.166444	0.03065	0.222257	0.360936	0.381569	0.193476
56137	NM_018903,NM_031864	PCDHA12	protocadherin alpha 12	protein_coding	NP_061726.1;NP_114070.1	8666	606318	.	.	2.16248	0.0940769	0.0116227	0.247582	1.18877	0.707895	0.691556	0.854542	0.577587	1.62141	1.35084	0.594048	20	33	21	80	53	17	0.205807	0.270568	0.161301	0.347305	0.265262	0.173851	0.484641	0.636264	0.380423	0.827252	0.630948	0.409873
282679	NM_001363477,NM_173039	AQP11	aquaporin 11	protein_coding	NP_001350406.1;NP_766627.1	19940	609914	.	.	2.16145	-1.36014	0.0143672	0.268248	0.575535	0.299645	0.453138	0.197793	0.248003	0.36239	0.582425	0.781788	12	6	8	11	17	24	0.148392	0.055528	0.074069	0.114568	0.2307	0.330735	0.349438	0.130578	0.174689	0.272892	0.54874	0.779743
85376	NM_015672	RIMBP3	RIMS binding protein 3	protein_coding	NP_056487.1	29344	612699	.	.	2.15319	-1.72062	0.0236293	0.33308	0.419842	0.210828	0.244287	0.228275	0.159922	0.447243	0.434114	0.37817	6	7	5	14	12	10	0.024288	0.023595	0.014644	0.052648	0.048525	0.04045	0.057193	0.055486	0.034538	0.125403	0.115421	0.095365
284716	NM_173642,XM_006710585	RIMKLA	ribosomal modification protein rimK like family member A	protein_coding	NP_775913.2;XP_006710648.1	28725	.	.	.	2.14009	-1.4142	0.0173795	0.290644	0.595631	0.312407	0.317315	0.316035	0.303872	0.553134	0.40253	0.831228	8	10	10	18	11	26	0.020462	0.020174	0.018258	0.039054	0.025941	0.064061	0.048184	0.047441	0.04306	0.093025	0.061704	0.151032
102800317	NM_001289912	TPTEP2-CSNK1E	TPTEP2-CSNK1E readthrough	protein_coding	NP_001276841.1	53829	.	.	.	2.12525	0.66146	0.024918	0.338206	1.34362	0.84395	0.872066	1.10504	0.554742	0.744114	1.19364	2.0931	27	47	20	26	44	109	0.213966	0.298403	0.118976	0.171924	0.334971	0.845233	0.503855	0.701721	0.280601	0.409509	0.79676	1.99273
155054	NM_001001661	ZNF425	zinc finger protein 425	protein_coding	NP_001001661.1	20690	.	.	.	2.09224	-1.79062	0.0448746	0.429212	0.363714	0.185014	0.167364	0.197793	0.189884	0.419509	0.196964	0.474669	4	6	6	13	5	13	0.033625	0.035959	0.037471	0.088072	0.036035	0.101218	0.07918	0.08456	0.088375	0.209781	0.085713	0.238631
102724156	NR_135137,NR_135138	LOC102724156	uncharacterized LOC102724156	lncRNA	.	.	.	.	.	2.07447	-0.981282	0.00446846	0.150626	0.638901	0.335051	0.317315	0.228275	0.459562	0.603301	0.69099	0.622411	8	7	16	20	21	18	0.329199	0.211617	0.52125	0.745227	0.965161	0.730123	0.775208	0.497635	1.22935	1.77507	2.29572	1.72134
644877	gene-CACYBPP2	CACYBPP2	calcyclin binding protein pseudogene 2	pseudogene	.	45123	.	.	.	2.07273	-1.6421	0.0437727	0.425771	0.324783	0.166168	0.206338	0.102284	0.189884	0.36239	0.337209	0.27475	5	3	6	11	9	7	0.130729	0.053105	0.109319	0.22914	0.225121	0.175101	0.307844	0.124881	0.257826	0.545793	0.535471	0.41282
924	NM_006137,XM_011523608,XM_017025316,XR_001752680,XR_001752681	CD7	CD7 molecule	protein_coding	NP_006128.1;XP_011521910.1;XP_016880805.1	1695	186820	.	.	2.06071	-1.60351	0.0240827	0.334227	0.445246	0.23317	0.167364	0.228275	0.303872	0.627745	0.233324	0.474669	4	7	10	21	6	13	0.021213	0.031772	0.044468	0.104508	0.0348	0.075874	0.049952	0.074714	0.104876	0.248928	0.082775	0.178881
653698	gene-LOC653698	LOC653698	solute carrier family 25 member 33 pseudogene	pseudogene	.	.	.	.	.	2.04613	-1.65432	0.0315086	0.374571	0.433848	0.22537	0.206338	0.37171	0.0980636	0.553134	0.370239	0.37817	5	12	3	18	10	10	0.109245	0.197686	0.045774	0.334392	0.199159	0.20316	0.257253	0.464875	0.107957	0.796496	0.473718	0.478971
105372028	NR_134604	LOC105372028	uncharacterized LOC105372028	lncRNA	.	.	.	.	.	2.02196	-1.47118	0.0295341	0.363382	0.52606	0.290736	0.281263	0.37171	0.219236	0.766302	0.337209	0.474669	7	12	7	27	9	13	0.36682	0.523839	0.272754	1.27704	0.480558	0.68913	0.863798	1.23185	0.643282	3.0418	1.14305	1.6247
101929280	XR_243327	LOC101929280	uncharacterized LOC101929280	lncRNA	.	.	.	.	.	2.02009	-1.76237	0.0389763	0.408295	0.358324	0.190288	0.244287	0.166654	0.159922	0.36239	0.40253	0.310053	6	5	5	11	11	8	0.067475	0.042003	0.043878	0.10667	0.125536	0.090624	0.158892	0.098774	0.103484	0.254079	0.298599	0.213656
91050	NM_001130726,NM_001330643,NM_001330644,NM_173463,XM_011513906,XM_011513907,XM_011513908,XM_017008827	CCDC149	coiled-coil domain containing 149	protein_coding	NP_001124198.1;NP_001317572.1;NP_001317573.1;NP_775734.2;XP_011512208.1;XP_011512209.1;XP_011512210.1;XP_016864316.1	25405	.	.	.	2.00464	-1.403	0.0332621	0.383226	0.587272	0.329054	0.453138	0.344141	0.189884	0.447243	0.839905	0.474669	12	11	6	14	27	13	0.047645	0.035669	0.018045	0.048143	0.115132	0.05029	0.112195	0.083879	0.042559	0.114672	0.27385	0.118564
107984567	XR_002957497	LOC107984567	uncharacterized LOC107984567	lncRNA	.	.	.	.	.	2.004	-1.30872	0.0217519	0.32267	0.540348	0.297651	0.386824	0.258125	0.248003	0.36239	0.664605	0.594048	10	8	8	11	20	17	0.027891	0.016428	0.016042	0.026184	0.052491	0.045527	0.06568	0.038631	0.037834	0.062368	0.124854	0.107334
105378929	XR_947744	LOC105378929	uncharacterized LOC105378929	lncRNA	.	.	.	.	.	-2.02099	-0.998919	0.033811	0.384893	0.381435	0.687796	0.547221	0.477001	1.03917	0.578436	0.40253	0.16334	15	16	45	19	11	4	0.127722	0.102695	0.282963	0.129997	0.085513	0.027416	0.300762	0.241496	0.66736	0.309643	0.203401	0.064636
100506860	NR_109780	LINC00513	long intergenic non-protein coding RNA 513	lncRNA	.	43566	.	.	.	-2.03629	-1.18288	0.0159026	0.278739	0.307216	0.562062	0.420362	0.621796	0.644029	0.108194	0.370239	0.443214	11	22	24	3	10	12	0.314489	0.496207	0.498678	0.066847	0.264629	0.319355	0.740567	1.16688	1.17612	0.159223	0.629443	0.752914
200316	NM_001006666,NM_145298,XM_017028642,XM_017028643,XM_024452178,XM_024452179,XR_002958675	APOBEC3F	apolipoprotein B mRNA editing enzyme catalytic subunit 3F	protein_coding	NP_001006667.1;NP_660341.2;XP_016884131.1;XP_016884132.1;XP_024307946.1;XP_024307947.1	17356	608993	.	.	-2.04324	-1.22008	0.00824183	0.209609	0.339126	0.626711	0.635542	0.667003	0.577587	0.302915	0.303405	0.411059	18	24	21	9	8	11	0.103568	0.110772	0.091402	0.04166	0.042463	0.061467	0.243885	0.260489	0.215569	0.09923	0.101001	0.144915
3090	NM_001098202,NM_006497	HIC1	HIC ZBTB transcriptional repressor 1	protein_coding	NP_001091672.1;NP_006488.2	4909	603825	.	.	-2.0503	-0.997531	0.0364887	0.398307	0.36967	0.669565	0.965904	0.398762	0.644029	0.36239	0.303405	0.443214	31	13	24	11	8	12	0.126507	0.039604	0.071703	0.036392	0.028888	0.047425	0.297903	0.093132	0.16911	0.086683	0.068712	0.111809
401288	NR_026781	LINC00242	long intergenic non-protein coding RNA 242	lncRNA	.	21249	.	.	.	-2.05975	-1.45983	0.0261958	0.345583	0.268918	0.515396	0.718767	0.551214	0.276208	0.240883	0.40253	0.16334	21	19	9	7	11	4	0.229354	0.164063	0.070893	0.061395	0.114012	0.041257	0.540088	0.385808	0.1672	0.146239	0.271187	0.097268
646450	NR_161301	ARIH2OS	ARIH2 opposite strand lncRNA	lncRNA	.	34425	.	.	.	-2.06893	-1.0319	0.00746726	0.19921	0.341616	0.65789	0.577266	0.774184	0.62222	0.553134	0.196964	0.27475	16	29	23	18	5	7	0.265974	0.387377	0.28933	0.254391	0.067178	0.109571	0.626323	0.910952	0.682377	0.605939	0.15979	0.258325
56033	NM_021570	BARX1	BARX homeobox 1	protein_coding	NP_067545.3	955	603260	.	.	-2.07853	-0.819836	0.00454025	0.152008	0.431185	0.789454	0.771698	0.732262	0.864402	0.332959	0.582425	0.37817	23	27	35	10	17	10	0.406635	0.37696	0.467873	0.146026	0.288469	0.167141	0.957556	0.886454	1.10346	0.347822	0.686151	0.394052
140825	NM_001278535,NM_080749	NEURL2	neuralized E3 ubiquitin protein ligase 2	protein_coding	NP_001265464.1;NP_542787.1	16156	608597	.	.	-2.09959	-1.21014	0.0412663	0.416304	0.335591	0.638801	0.745475	0.526898	0.644029	0.36239	0.233324	0.411059	22	18	24	11	6	11	0.418452	0.265388	0.327793	0.163652	0.094458	0.198109	0.985383	0.624083	0.773092	0.389806	0.224677	0.467063
100130744	NR_046285	LOC100130744	uncharacterized LOC100130744	lncRNA	.	.	.	.	.	-2.11024	-0.586544	0.0292844	0.362166	0.513518	0.930326	0.127308	1.87557	0.788104	1.29498	0.121374	0.124206	3	109	31	56	3	3	0.025303	0.90949	0.237393	0.494003	0.027257	0.021241	0.059585	2.13875	0.559885	1.17668	0.064834	0.050078
107985534	XR_001755607	LOC107985534	uncharacterized LOC107985534	lncRNA	.	.	.	.	.	-2.13083	-0.554793	0.000315143	0.0300944	0.473032	0.868813	0.919748	0.732262	0.954428	0.419509	0.524917	0.474669	29	27	40	13	15	13	0.267254	0.197519	0.279088	0.097631	0.133228	0.113106	0.629338	0.464482	0.658222	0.232549	0.316894	0.266659
27185	NM_001012957,NM_001012958,NM_001012959,NM_001164537,NM_001164538,NM_001164539,NM_001164540,NM_001164541,NM_001164542,NM_001164544,NM_001164545,NM_001164546,NM_001164547,NM_001164548,NM_001164549,NM_001164550,NM_001164551,NM_001164552,NM_001164553,NM_001164554,NM_001164555,NM_001164556,NM_018662	DISC1	DISC1 scaffold protein	protein_coding	NP_001012975.1;NP_001012976.1;NP_001012977.1;NP_001158009.1;NP_001158010.1;NP_001158011.1;NP_001158012.1;NP_001158013.1;NP_001158014.1;NP_001158016.1;NP_001158017.1;NP_001158018.1;NP_001158019.1;NP_001158020.1;NP_001158021.1;NP_001158022.1;NP_001158023.1;NP_001158024.1;NP_001158025.1;NP_001158026.1;NP_001158027.1;NP_001158028.1;NP_061132.2	2888	605210	.	.	-2.13438	1.81204	0.0185981	0.299405	1.46117	2.53409	2.50441	2.56025	2.53762	0.176064	2.21943	1.98803	152	200	205	5	125	99	0.641512	0.673129	0.634175	0.034627	0.482391	0.439272	1.51065	1.58292	1.49568	0.082477	1.14741	1.03563
4072	NM_002354	EPCAM	epithelial cell adhesion molecule	protein_coding	NP_002345.2	11529	185535	.	.	-2.14286	-1.07367	0.00358667	0.134257	0.336551	0.650465	0.872066	0.644576	0.434753	0.36239	0.337209	0.310053	27	23	15	11	9	8	0.476712	0.311007	0.195486	0.156861	0.149155	0.129142	1.12258	0.73136	0.461049	0.37363	0.354779	0.304465
254778	NM_152765	VXN	vexin	protein_coding	NP_689978.2	28498	.	.	.	-2.16494	-1.74891	0.0282489	0.355518	0.19278	0.403318	0.386824	0.575127	0.248003	0.332959	0.0820396	0.16334	10	20	8	10	2	4	0.083093	0.134101	0.051135	0.067827	0.016731	0.02904	0.19567	0.315351	0.1206	0.161558	0.039796	0.068465
105374013	XM_011513341	LOC105374013	endogenous retrovirus group K member 5 Gag polyprotein	protein_coding	XP_011511643.1	.	.	.	.	-2.16942	-0.715591	0.00533027	0.164588	0.391102	0.75444	0.606698	0.949077	0.707545	0.391232	0.159664	0.622411	17	38	27	12	4	18	0.112323	0.201709	0.13515	0.065539	0.023394	0.114424	0.264502	0.474336	0.318747	0.156109	0.055644	0.269767
3112	NM_002120	HLA-DOB	major histocompatibility complex, class II, DO beta	protein_coding	NP_002111.1	4937	600629	.	.	-2.18348	-0.909671	0.00333548	0.128117	0.392998	0.755503	0.847621	0.753376	0.665513	0.302915	0.465021	0.411059	26	28	25	9	13	11	0.532349	0.458514	0.379196	0.144778	0.240231	0.209466	1.25359	1.07824	0.894323	0.344849	0.57141	0.493838
56139	NM_018901,NM_031859,NM_031860	PCDHA10	protocadherin alpha 10	protein_coding	NP_061724.1;NP_114065.1;NP_114066.1	8664	606316	.	.	-2.18862	-2.34023	0.0338592	0.385029	0.150827	0.324252	0.386824	0.228275	0.357657	0.208838	0.159664	0.0839804	10	7	12	6	4	2	0.038705	0.015306	0.030978	0.010034	0.011751	0.00353	0.091145	0.035994	0.073062	0.023899	0.027951	0.008323
107986049	XR_001740571,XR_001740572	LOC107986049	uncharacterized LOC107986049, transcript variant X2	lncRNA	.	.	.	.	.	-2.23624	-1.46075	0.023312	0.331477	0.215791	0.440867	0.547221	0.197793	0.577587	0.142528	0.303405	0.201441	15	6	21	4	8	5	0.343819	0.082403	0.352929	0.057266	0.120543	0.07266	0.809633	0.193779	0.832372	0.136404	0.286722	0.171304
107985373	XR_001738572	LOC107985373	uncharacterized LOC107985373	lncRNA	.	.	.	.	.	-2.23678	-2.07387	0.0452529	0.430436	0.180251	0.366383	0.281263	0.59865	0.219236	0.142528	0.159664	0.238561	7	21	7	4	4	6	0.229997	0.567674	0.168513	0.104202	0.129001	0.176239	0.541604	1.33494	0.397433	0.248201	0.306839	0.415501
100132415	gene-SOCS5P4	SOCS5P4	suppressor of cytokine signaling 5 pseudogene 4	pseudogene	.	44600	.	.	.	-2.23947	-1.74841	0.0108487	0.240323	0.214534	0.450454	0.516536	0.425316	0.409509	0.208838	0.233324	0.201441	14	14	14	6	6	5	0.201795	0.160294	0.160659	0.076023	0.081459	0.066889	0.475192	0.376946	0.37891	0.18108	0.193758	0.157698
353163	gene-CAP2P1	CAP2P1	cyclase associated actin cytoskeleton regulatory protein 2 pseudogene 1	pseudogene	.	20142	.	.	.	-2.28948	-1.94147	0.0228471	0.328572	0.180986	0.375667	0.244287	0.398762	0.483952	0.108194	0.233324	0.201441	6	13	17	3	6	5	0.092542	0.175407	0.211445	0.037919	0.087214	0.069898	0.21792	0.412486	0.498688	0.09032	0.207445	0.164793
646808	gene-LAGE3P1	LAGE3P1	L antigen family member 3 pseudogene 1	pseudogene	.	49909	.	.	.	-2.33848	-1.42629	0.013269	0.261577	0.239868	0.509372	0.771698	0.398762	0.357657	0.176064	0.26879	0.27475	23	13	12	5	7	7	0.95931	0.434852	0.3565	0.166101	0.283879	0.265776	2.25901	1.02259	0.840796	0.39564	0.675233	0.626594
100874309	NR_046824	EPN2-IT1	EPN2 intronic transcript 1	lncRNA	.	41445	.	.	.	-2.36184	-1.60426	0.0265244	0.34855	0.167611	0.370164	0.453138	0.197793	0.459562	0.142528	0.196964	0.16334	12	6	16	4	5	4	0.382639	0.144705	0.374945	0.102185	0.154069	0.100751	0.901051	0.340288	0.884296	0.243397	0.366468	0.237532
6678	NM_001309443,NM_001309444,NM_003118	SPARC	secreted protein acidic and cysteine rich	protein_coding	NP_001296372.1;NP_001296373.1;NP_003109.1	11219	182120	.	.	-2.3737	-1.86436	0.017934	0.293894	0.205182	0.434238	0.244287	0.526898	0.531529	0.108194	0.26879	0.238561	6	18	19	3	7	6	0.044018	0.112096	0.110595	0.013558	0.05187	0.044122	0.103654	0.263604	0.260836	0.032295	0.123377	0.104022
100505865	NR_046242	LINC00920	long intergenic non-protein coding RNA 920	lncRNA	.	48611	.	.	.	-2.3892	-1.70759	0.0251363	0.339659	0.167488	0.378622	0.547221	0.398762	0.189884	0.142528	0.121374	0.238561	15	13	6	4	3	6	0.432946	0.30815	0.114846	0.097472	0.057816	0.168787	1.01951	0.724642	0.27086	0.232171	0.137521	0.397933
112268288	XR_002958732,XR_002958733	LOC112268288	uncharacterized LOC112268288, transcript variant X1	lncRNA	.	.	.	.	.	-2.39261	-0.784445	0.000257883	0.0261099	0.389259	0.804033	0.771698	0.794697	0.845703	0.419509	0.337209	0.411059	23	30	34	13	9	11	0.144806	0.152355	0.155384	0.066037	0.054987	0.066862	0.340995	0.358277	0.366468	0.157295	0.130791	0.157635
107985363	XR_001738530	LOC107985363	uncharacterized LOC107985363	lncRNA	.	.	.	.	.	-2.41755	-1.86367	0.0162791	0.282647	0.179056	0.407494	0.606698	0.258125	0.357657	0.176064	0.159664	0.201441	17	8	12	5	4	5	0.150495	0.052522	0.077502	0.036571	0.029321	0.041515	0.354391	0.123511	0.182786	0.08711	0.069743	0.097875
105378672	XR_947234	LOC105378672	uncharacterized LOC105378672	lncRNA	.	.	.	.	.	-2.42896	-1.92553	0.0114515	0.246435	0.164517	0.381969	0.420362	0.316035	0.409509	0.208838	0.121374	0.16334	11	10	14	6	3	4	0.600145	0.425264	0.551221	0.277224	0.113921	0.183334	1.41324	1.00005	1.30004	0.660325	0.270972	0.432229
100526767	NM_001198954	RNF103-CHMP3	RNF103-CHMP3 readthrough	protein_coding	NP_001185883.1	38847	.	.	.	-2.45358	-2.02288	0.0249257	0.338206	0.14367	0.335512	0.386824	0.37171	0.248003	0.108194	0.121374	0.201441	10	12	8	3	3	5	0.078809	0.072011	0.046016	0.015815	0.019	0.032409	0.185582	0.16934	0.108528	0.037669	0.045193	0.076408
101927934	NR_105045	LINC01843	long intergenic non-protein coding RNA 1843	lncRNA	.	52659	.	.	.	-2.52824	-0.990294	0.000813708	0.0557441	0.339432	0.723494	0.516536	0.967263	0.686682	0.302915	0.337209	0.37817	14	39	26	9	9	10	0.333901	0.761948	0.476091	0.186511	0.205422	0.220114	0.786279	1.79179	1.12285	0.444255	0.488614	0.518942
114004397	NR_160544,NR_160545	CA5BP1-CA5B	CA5BP1-CA5B readthrough	lncRNA	.	.	.	.	.	-2.61402	1.23845	0.00352776	0.133238	1.00465	1.579	0.718767	1.0549	2.96331	1.53358	0.886312	0.594048	21	44	290	73	29	17	0.18548	0.116673	0.813359	0.333118	0.178992	0.05468	0.436774	0.274368	1.91829	0.793461	0.42575	0.128914
101752334	NR_103728	PVRIG2P	poliovirus receptor related immunoglobulin domain containing 2, pseudogene	transcribed_pseudogene	.	48897	.	.	.	-2.64094	-2.18165	0.00839384	0.210358	0.155177	0.388151	0.516536	0.37171	0.276208	0.142528	0.159664	0.16334	14	12	9	4	4	4	0.284286	0.196835	0.137016	0.064422	0.06753	0.063447	0.669446	0.462876	0.323148	0.153448	0.160625	0.149582
84837	NR_027263	ARHGAP5-AS1	ARHGAP5 antisense RNA 1 (head to head)	lncRNA	.	20279	.	.	.	-2.67137	-0.157222	0.00526766	0.164255	0.518354	1.04436	1.69815	0.834868	0.600076	0.447243	0.664605	0.443214	73	32	22	14	20	12	1.55853	0.535854	0.346847	0.250875	0.406711	0.235151	3.67007	1.26011	0.818028	0.597564	0.967399	0.554393
404734	NM_020690	ANKHD1-EIF4EBP3	ANKHD1-EIF4EBP3 readthrough	protein_coding	NP_065741.3	33530	.	.	.	-2.67373	5.92233	4.93048e-09	3.18717e-06	4.67354	5.99255	5.73544	6.6416	5.60061	4.40398	4.89669	4.71995	1700	4036	2027	777	984	846	5.59531	10.5319	4.9623	2.15381	3.11056	2.68451	13.176	24.7666	11.7034	5.13021	7.39874	6.32901
151056	NM_001170585,NM_153021,NR_138141,XM_011532579,XM_011532581,XM_011532584,XM_011532588,XM_011532589,XM_011532590,XM_011532591,XM_011532593,XM_011532601,XM_011532602,XM_011532603,XM_011532606,XM_011532607,XM_011532608,XM_011532609,XM_011532610,XM_017003432,XM_017003433,XM_017003434,XR_001738646,XR_001738647,XR_939663	PLB1	phospholipase B1	protein_coding	NP_001164056.1;NP_694566.4;XP_011530881.1;XP_011530883.1;XP_011530886.1;XP_011530890.1;XP_011530891.1;XP_011530892.1;XP_011530893.1;XP_011530895.1;XP_011530903.1;XP_011530904.1;XP_011530905.1;XP_011530908.1;XP_011530909.1;XP_011530910.1;XP_011530911.1;XP_011530912.1;XP_016858921.1;XP_016858922.1;XP_016858923.1	30041	610179	.	.	-2.71267	0.0417733	1.93021e-07	8.53709e-05	0.662728	1.36135	1.25327	1.2606	1.57017	0.651782	0.742355	0.594048	45	57	84	22	23	17	0.235149	0.229592	0.330552	0.098343	0.099408	0.086358	0.553734	0.539906	0.779598	0.234244	0.23645	0.203599
100137049	NM_001114633	PLA2G4B	phospholipase A2 group IVB	protein_coding	NP_001108105.1	9036	606088	.	.	-2.78209	1.39989	0.00206105	0.0943869	0.809552	1.17252	0.167364	0.344141	3.00604	1.55923	0.524917	0.344513	4	11	300	75	15	9	0.036452	0.087337	2.23936	0.633678	0.141929	0.079453	0.085838	0.205382	5.28147	1.50937	0.337591	0.18732
55150	NM_018111	C19orf73	chromosome 19 open reading frame 73	protein_coding	NP_060581.2	25534	.	.	.	-2.8924	-1.62888	0.00114893	0.0686969	0.189981	0.501239	0.577266	0.37171	0.554742	0.208838	0.159664	0.201441	16	12	20	6	4	5	0.56083	0.328018	0.534568	0.15903	0.130358	0.146509	1.32066	0.771363	1.26076	0.378796	0.310067	0.34541
282694	gene-NASPP1	NASPP1	nuclear autoantigenic sperm protein pseudogene 1	pseudogene	.	29910	.	.	.	-3.027	-2.29954	0.00996668	0.23109	0.0914048	0.268761	0.244287	0.258125	0.303872	0.108194	0.0820396	0.0839804	6	8	10	3	2	2	0.050027	0.050575	0.06271	0.021642	0.010734	0.016933	0.117806	0.118931	0.147899	0.05155	0.025531	0.039921
100302143	NR_031650,rna-MIR1248	MIR1248	microRNA 1248	miRNA	.	35314	.	.	.	-3.05417	-2.77661	0.0171516	0.28798	0.0796812	0.230228	0.127308	0.344141	0.219236	0.0730234	0.0820396	0.0839804	3	11	7	2	2	2	0.437005	1.91117	1.00616	0.107537	0.091242	0.083471	1.02907	4.49429	2.37301	0.256145	0.217026	0.196791
3694	NM_000888,NM_001282353,NM_001282354,NM_001282355,NM_001282388,NM_001282389,NM_001282390	ITGB6	integrin subunit beta 6	protein_coding	NP_000879.2;NP_001269282.1;NP_001269283.1;NP_001269284.1;NP_001269317.1;NP_001269318.1;NP_001269319.1	6161	147558	.	.	-3.32705	-1.55433	0.000176461	0.0195494	0.181636	0.532749	0.577266	0.398762	0.62222	0.0730234	0.233324	0.238561	16	13	23	2	6	6	0.092386	0.059737	0.097176	0.009983	0.029786	0.029188	0.217554	0.140478	0.229187	0.023779	0.070849	0.068815
414200	gene-NHP2P1	NHP2P1	NHP2 ribonucleoprotein pseudogene 1	pseudogene	.	23582	.	.	.	-3.42294	-2.86393	0.0481848	0.442735	0.0403926	0.149842	0.281263	0.134828	0.033434	0.0369737	0.0416029	0.0426012	7	4	1	1	1	1	0.24327	0.093961	0.015881	0.0305	0.006429	0.024437	0.57286	0.220958	0.037456	0.072649	0.015291	0.057613
105373942	XR_001739941,XR_001739942,XR_001739943,XR_001739944,XR_001739945	LOC105373942	uncharacterized LOC105373942, transcript variant X3	lncRNA	.	.	.	.	.	-3.42454	-2.0399	0.00173621	0.0873669	0.132009	0.402005	0.244287	0.502165	0.459562	0.0730234	0.159664	0.16334	6	17	16	2	4	4	0.020678	0.051834	0.046006	0.00562	0.013786	0.013423	0.048693	0.121892	0.108504	0.013386	0.032791	0.031646
100420054	gene-LOC100420054	LOC100420054	NSFL1 cofactor pseudogene	pseudogene	.	.	.	.	.	-3.52537	-2.12749	0.00185213	0.0900134	0.0914048	0.309759	0.281263	0.344141	0.303872	0.108194	0.0820396	0.0839804	7	11	10	3	2	2	0.126414	0.165426	0.132907	0.047061	0.025398	0.038179	0.297683	0.389013	0.313458	0.112096	0.060411	0.09001
387522	NM_199203	TMEM189-UBE2V1	TMEM189-UBE2V1 readthrough	protein_coding	NP_954673.2	33521	.	.	.	-4.53643	0.259398	1.52698e-05	0.00298417	0.574812	1.39123	0.606698	2.74023	0.826758	0.176064	0.791954	0.756418	17	232	33	5	25	23	0.155927	1.77436	0.230911	0.038664	0.224365	0.207585	0.36718	4.17256	0.544598	0.092095	0.533673	0.489403
100527950	NR_037633,NR_037634,NR_037635,NR_037636,NR_037637	GJA9-MYCBP	GJA9-MYCBP readthrough	lncRNA	.	.	.	.	.	-4.67716	-0.702447	5.52416e-05	0.00859672	0.28563	1.01408	0.635542	0.930659	1.47604	0.0730234	0.582425	0.201441	18	37	76	2	17	5	0.173507	0.30781	0.606862	0.010289	0.146587	0.036207	0.408581	0.723843	1.43127	0.024507	0.34867	0.085361
552891	NM_004125	DNAJC25-GNG10	DNAJC25-GNG10 readthrough	protein_coding	NP_004116.2	37501	.	.	.	-4.78994	-2.03926	0.000920512	0.0609096	0.1043	0.456784	0.547221	0.575127	0.248003	0.0369737	0.233324	0.0426012	15	20	8	1	6	1	0.263677	0.281117	0.101698	0.006926	0.092572	0.010082	0.620914	0.661071	0.239851	0.016497	0.220191	0.023769
103611157	NR_125715	TGFB2-OT1	TGFB2 overlapping transcript 1	lncRNA	.	50629	.	.	.	-5.81117	-1.4946	0.000126307	0.0158421	0.11592	0.583381	0.847621	0.59865	0.303872	0.108194	0.196964	0.0426012	26	21	10	3	5	1	0.516347	0.31858	0.13868	0.037392	0.090567	0.015429	1.21591	0.749169	0.327073	0.089064	0.215422	0.036375
