# Supplementary material for: Intrinsic signaling pathways modulate targeted protein degradation
Source: Nat Commun. 2024 Jul 2;15:5379. doi: 10.1038/s41467-024-49519-z (PMC11220168; doi:10.1038/s41467-024-49519-z)
Supplement: Supplementary file 7 — Supplementary Data 3 [file 41467_2024_49519_MOESM7_ESM.xlsx]

## Sheet: PDD vs control
Gene_ID	Transcript_ID	Gene_Symbol	Description	gene_biotype	Protein_ID	HGNC	MIM	Ensembl	IMGT/GENE-DB	control/PDD.fc	control/PDD.logCPM	control/PDD.raw.pval	control/PDD.bh.pval	control.mean	PDD.mean	N_control1	N_control2	N_control3	N_PDD1	N_PDD2	N_PDD3	control1_Read_Count	control2_Read_Count	control3_Read_Count	PDD1_Read_Count	PDD2_Read_Count	PDD3_Read_Count	control1_FPKM	control2_FPKM	control3_FPKM	PDD1_FPKM	PDD2_FPKM	PDD3_FPKM	control1_TPM	control2_TPM	control3_TPM	PDD1_TPM	PDD2_TPM	PDD3_TPM
22969	gene-RPL41P3	RPL41P3	ribosomal protein L41 pseudogene 3	pseudogene	.	10358	.	.	.	-8.38289	-1.82948	4.77603e-05	0.00883401	0.0717669	0.484012	0.0563909	0.0738754	0.0850344	0.941856	0.438688	0.0714923	2	3	3	43	15	2	0.056874	0.084207	0.102249	2.06252	0.804566	0.091536	0.134792	0.196033	0.243356	4.88581	1.87443	0.22321
54757	NM_001243746,NM_017565,NR_027751,XM_006721959,XM_011524918,XM_017024781,XR_001752543,XR_001752544,XR_002958041,XR_429905,XR_934487	FAM20A	FAM20A golgi associated secretory pathway pseudokinase	protein_coding	NP_001230675.1;NP_060035.2;XP_006722022.1;XP_011523220.1;XP_016880270.1	23015	611062	.	.	-3.44772	-2.72532	0.0102177	0.319723	0.071549	0.237191	0.0284709	0.0738754	0.112301	0.146776	0.0990585	0.465737	1	3	4	5	3	15	5.9e-05	0.00383	0.007969	0.009283	0.005844	0.041174	0.00014	0.008915	0.018965	0.021991	0.013616	0.100403
643343	gene-RPL5P4	RPL5P4	ribosomal protein L5 pseudogene 4	pseudogene	.	36095	.	.	.	-3.37083	-2.86681	0.0106527	0.324696	0.0635639	0.209655	0.0837807	0.0496681	0.0572428	0.174421	0.0990585	0.355486	3	2	2	6	3	11	0.038063	0.018089	0.029222	0.104078	0.046822	0.256022	0.090209	0.04211	0.069548	0.246546	0.109083	0.624311
403150	NR_103831	FLJ31356	uncharacterized protein FLJ31356	lncRNA	.	.	.	.	.	-3.3269	-2.22052	0.000577565	0.0573714	0.113282	0.359028	0.11066	0.144151	0.0850344	0.279989	0.413247	0.383849	4	6	3	10	14	12	0.026977	0.033067	0.014096	0.06754	0.107502	0.101499	0.063936	0.07698	0.033549	0.159993	0.25045	0.247505
100420109	gene-WBP1P1	WBP1P1	WBP1 pseudogene 1	pseudogene	.	54567	.	.	.	-2.95961	-2.50887	0.0127112	0.362675	0.0934899	0.267431	0.0563909	0.166836	0.0572428	0.174421	0.488262	0.139608	2	7	2	6	17	4	0.028286	0.087377	0.027676	0.094467	0.313284	0.071096	0.06704	0.203413	0.065869	0.22378	0.729869	0.173368
101926911	NR_110104	VPS33B-DT	VPS33B divergent transcript	lncRNA	.	51413	.	.	.	-2.89795	-1.61117	0.000355522	0.0417596	0.199317	0.530468	0.162962	0.295928	0.139061	0.514371	0.413247	0.663786	6	13	5	20	14	23	0.063337	0.127938	0.055865	0.252765	0.192108	0.34789	0.150109	0.297838	0.13296	0.598764	0.44756	0.84833
100532726	NM_001203260,NM_001203261,NM_001203262	NDUFC2-KCTD14	NDUFC2-KCTD14 readthrough	protein_coding	NP_001190189.1;NP_001190190.1;NP_001190191.1	42956	.	.	.	-2.89498	-0.949543	0.00497731	0.218838	0.312406	0.757628	0.11066	0.275199	0.55136	1.02012	0.926208	0.326555	4	12	23	48	38	10	0.038167	0.104256	0.224548	0.489113	0.429387	0.130009	0.090457	0.242707	0.534431	1.15864	1.00036	0.317028
7881	NM_001308217,NM_001308222,NM_003471,NM_172159,NM_172160,XM_011513115,XM_011513116,XM_011513117,XM_017007171,XM_017007173,XM_017007174	KCNAB1	potassium voltage-gated channel subfamily A member regulatory beta subunit 1	protein_coding	NP_001295146.1;NP_001295151.1;NP_003462.2;NP_751891.1;NP_751892.1;XP_011511417.1;XP_011511418.1;XP_011511419.1;XP_016862660.1;XP_016862662.1;XP_016862663.1	6228	601141	.	.	-2.76245	-2.56673	0.0410387	0.582406	0.0979215	0.251061	0.0837807	0.0976831	0.112301	0.201546	0.0337809	0.517856	3	4	4	7	1	17	0.008262	0.008734	0.008677	0.01905	0.000478	0.058427	0.019582	0.020333	0.02065	0.045126	0.001114	0.142474
6030	gene-RN7SL4P	RN7SL4P	RNA, 7SL, cytoplasmic 4, pseudogene	pseudogene	.	10039	.	.	.	-2.75504	-0.21214	0.00616788	0.248026	0.535353	1.06116	0.639747	0.356386	0.609925	0.989324	1.7825	0.411665	28	16	26	46	103	13	1.93713	0.992675	1.80817	3.47419	8.67436	1.14766	4.59104	2.31093	4.30349	8.22987	20.2089	2.79856
378706	NR_027260	RN7SL2	RNA component of signal recognition particle 7SL2	scRNA	.	23134	612179	.	.	-2.73061	3.23832	0.00111837	0.0888381	2.59297	3.53583	2.82351	2.29954	2.65587	3.63663	4.79921	2.17166	305	224	262	534	1133	138	19.68	12.6479	16.8727	36.8289	87.3723	11.7359	46.6421	29.4441	40.1576	87.2424	203.554	28.618
100271874	NR_027347	ZNRF2P2	zinc and ring finger 2 pseudogene 2	transcribed_pseudogene	.	42793	.	.	.	-2.68543	-2.37272	0.0366038	0.560979	0.113201	0.271476	0.0563909	0.144151	0.139061	0.577854	0.130622	0.105952	2	6	5	23	4	3	0.033691	0.082686	0.077203	0.446109	0.067098	0.066697	0.079848	0.192492	0.183746	1.05677	0.156319	0.16264
85495	NR_002312	RPPH1	ribonuclease P RNA component H1	RNase_P_RNA	.	19273	608513	.	.	-2.64315	-2.31999	0.0119047	0.347677	0.122371	0.301714	0.11066	0.144151	0.112301	0.447966	0.130622	0.326555	4	6	4	17	4	10	0.183913	0.262335	0.175446	0.992941	0.209478	0.678906	0.435878	0.610712	0.417567	2.35214	0.488027	1.65551
112267872	XR_001754053,XR_002958402,XR_002958403,XR_002958404,XR_002958405,XR_002958406	LOC112267872	uncharacterized LOC112267872, transcript variant X5	lncRNA	.	.	.	.	.	-2.62838	-1.40803	0.00204213	0.133585	0.251362	0.580054	0.162962	0.254168	0.336957	0.658373	0.306745	0.775044	6	11	13	27	10	28	0.290245	0.476885	0.324947	1.19545	0.553228	1.04822	0.687887	1.11018	0.773385	2.83186	1.28887	2.55608
100129905	gene-RPS27P19	RPS27P19	ribosomal protein S27 pseudogene 19	pseudogene	.	36094	.	.	.	-2.47664	-2.5373	0.0323337	0.536406	0.108439	0.257199	0.0837807	0.0250478	0.216488	0.254312	0.250393	0.266891	3	1	8	9	8	8	0.116159	0.018653	0.430134	0.485506	0.487254	0.567228	0.275299	0.043423	1.02373	1.1501	1.13517	1.38318
729389	gene-RPS6P25	RPS6P25	ribosomal protein S6 pseudogene 25	pseudogene	.	35948	.	.	.	-2.4644	-2.29456	0.0162991	0.404137	0.13205	0.304744	0.213434	0.0976831	0.0850344	0.354386	0.38735	0.172497	8	4	3	13	13	5	0.166238	0.066845	0.069487	0.309494	0.363952	0.14975	0.393987	0.155613	0.165381	0.733146	0.847912	0.365166
105378833	XR_001738133,XR_947562,XR_947564	LOC105378833	uncharacterized LOC105378833, transcript variant X1	lncRNA	.	.	.	.	.	-2.4359	-2.10731	0.00855273	0.297902	0.153504	0.359589	0.137048	0.211163	0.112301	0.279989	0.306745	0.492032	5	9	4	10	10	16	0.007419	0.012509	0.007117	0.01801	0.020456	0.036217	0.017584	0.029121	0.016938	0.042662	0.047657	0.088315
109729181	NR_146321	ZNF710-AS1	ZNF710 antisense RNA 1	lncRNA	.	53141	.	.	.	-2.35431	-2.06466	0.0117406	0.346139	0.163296	0.363761	0.188419	0.18917	0.112301	0.401935	0.250393	0.438954	7	8	4	15	8	14	0.100315	0.114302	0.065128	0.257044	0.15529	0.284412	0.237748	0.266093	0.155006	0.608902	0.361785	0.693539
400126	gene-DGKZP1	DGKZP1	diacylglycerol kinase zeta pseudogene 1	pseudogene	.	39263	.	.	.	-2.31513	-2.42543	0.0252137	0.48732	0.120973	0.271169	0.0837807	0.166836	0.112301	0.330011	0.278845	0.204653	3	7	4	12	9	6	0.016738	0.031414	0.021225	0.067577	0.058941	0.041029	0.039669	0.073132	0.050515	0.160081	0.137318	0.100048
109910380	NR_146152	RNA18SN3	RNA, 18S ribosomal N3	rRNA	.	53523	.	.	.	-2.29778	8.70522	0.000448836	0.047207	7.98908	8.92157	8.03568	7.94156	7.99001	9.49533	9.71047	7.55892	13116	13980	12513	33650	35321	7384	135.549	126.316	128.973	371.554	436.102	100.566	321.255	294.063	306.96	880.158	1016	245.231
8367	NM_003545	H4C5	H4 clustered histone 5	protein_coding	NP_003536.1	4790	602830	.	.	-2.29097	-1.96188	0.03889	0.573619	0.181761	0.370668	0.137048	0.166836	0.2414	0.279989	0.692407	0.139608	5	7	9	10	26	4	0.195433	0.260155	0.40833	0.493964	1.43689	0.22452	0.463181	0.605637	0.971839	1.17013	3.34757	0.547491
400927	NR_002821	TPTEP2	TPTE pseudogene 2	transcribed_pseudogene	.	53828	.	.	.	-2.28962	-0.827816	0.0262901	0.494808	0.382215	0.797595	0.694076	0.395328	0.0572428	0.957853	0.794465	0.640467	31	18	2	44	31	22	1.19549	0.592344	0.074213	1.80152	1.40204	1.09341	2.83334	1.37897	0.17663	4.26755	3.26639	2.66627
106631781	NR_145820	RNA18SN1	RNA, 18S ribosomal N1	rRNA	.	53515	.	.	.	-2.25317	8.91166	0.000191088	0.0260395	8.2132	9.16313	8.12809	8.21514	8.29637	9.68501	9.87205	7.93233	13987	16911	15485	38385	39512	9577	144.555	152.804	159.602	423.835	487.853	130.445	342.598	355.727	379.858	1004	1136.57	318.09
125050	NR_001445	RN7SK	RNA component of 7SK nuclear ribonucleoprotein	snRNA	.	10037	606515	.	.	-2.24962	2.64427	0.00119775	0.0917244	2.25992	3.09402	2.21019	2.57865	1.99093	3.25813	3.92741	2.09653	182	284	147	400	600	129	10.5637	14.3963	8.51289	24.8397	41.6492	9.87105	25.0362	33.5144	20.2609	58.8418	97.0316	24.0705
107986447	XR_001742868,XR_001742869	PPIC-AS1	PPIC antisense RNA 1, transcript variant X1	lncRNA	.	40464	.	.	.	-2.21783	-2.04418	0.0188855	0.437904	0.173457	0.35615	0.137048	0.166836	0.216488	0.492574	0.278845	0.297031	5	7	8	19	9	9	0.111902	0.161334	0.197178	0.449586	0.285041	0.30806	0.265209	0.375583	0.469289	1.065	0.66407	0.751204
109864280	NR_146146	RNA18SN2	RNA, 18S ribosomal N2	rRNA	.	53519	.	.	.	-2.17527	8.79239	0.000693731	0.0652838	8.13072	9.00139	8.11207	8.13166	8.14843	9.58021	9.73859	7.68536	13832	15957	13971	35692	36017	8064	142.948	144.182	144	394.098	444.699	109.836	338.791	335.653	342.725	933.563	1036.03	267.835
112268179	XR_002957933	LOC112268179	uncharacterized LOC112268179	lncRNA	.	.	.	.	.	-2.08317	-2.22209	0.0320637	0.534804	0.154811	0.312122	0.162962	0.18917	0.112301	0.305217	0.334117	0.297031	6	8	4	11	11	9	0.067914	0.090329	0.045973	0.144337	0.164547	0.145272	0.160959	0.210285	0.109417	0.341913	0.383351	0.354245
6029	NR_002715	RN7SL1	RNA component of signal recognition particle 7SL1	scRNA	.	10038	612177	.	.	-2.07882	2.8213	0.00316022	0.172974	2.48715	3.19383	2.59036	2.40825	2.46284	3.23206	4.15358	2.19586	252	246	223	392	709	141	16.2495	13.862	14.3118	27.0021	54.647	11.9375	38.5118	32.2707	34.0626	63.9642	127.313	29.1095
378707	NR_145670	RN7SL3	RNA component of signal recognition particle 7SL3	scRNA	.	23135	612180	.	.	-2.07721	-1.83047	0.0236486	0.475599	0.212466	0.403936	0.213434	0.232825	0.191138	0.401935	0.605221	0.204653	8	10	7	15	22	6	0.490931	0.535847	0.44878	0.973669	1.65446	0.496371	1.16352	1.24744	1.06811	2.30648	3.85446	1.2104
5959	NM_001199771,NM_002905	RDH5	retinol dehydrogenase 5	protein_coding	NP_001186700.1;NP_002896.2	9940	601617	.	.	-2.04292	-1.4238	0.00619603	0.248026	0.289045	0.540068	0.30937	0.316363	0.2414	0.63866	0.463688	0.517856	12	14	9	26	16	17	0.174483	0.170589	0.118897	0.39846	0.273648	0.310867	0.413528	0.397129	0.282978	0.943896	0.637527	0.75805
400752	NR_024270	LINC01144	long intergenic non-protein coding RNA 1144	lncRNA	.	49460	.	.	.	2.01216	-0.628614	0.00136175	0.10052	0.83756	0.468001	0.86168	0.795404	0.855597	0.557002	0.278845	0.568157	41	42	40	22	9	19	0.456887	0.408744	0.442047	0.258221	0.114087	0.280055	1.08283	0.95155	1.05208	0.61169	0.265793	0.682913
101928242	gene-LOC101928242	LOC101928242	transmembrane protein 30B pseudogene	pseudogene	.	.	.	.	.	2.02617	-1.68125	0.0265713	0.497192	0.431326	0.228515	0.30937	0.433246	0.55136	0.146776	0.334117	0.204653	12	20	23	5	11	6	0.071587	0.103013	0.137862	0.028227	0.078649	0.044491	0.169662	0.239812	0.328115	0.066867	0.183231	0.108492
140699	NM_152503,NM_213631,NM_213632	MROH8	maestro heat like repeat family member 8	protein_coding	NP_689716.4;NP_998796.1;NP_998797.2	16125	.	.	.	2.06135	-1.49864	0.0182091	0.428642	0.494302	0.260146	0.463288	0.488318	0.531298	0.0898448	0.306745	0.383849	19	23	22	3	10	12	0.103958	0.111864	0.117209	0.015511	0.10292	0.085768	0.246384	0.260419	0.27896	0.036742	0.239777	0.209144
112268030	XR_002956724	LOC112268030	uncharacterized LOC112268030	lncRNA	.	.	.	.	.	2.06856	-1.03906	0.00443283	0.203058	0.657285	0.357451	0.524538	0.575676	0.871643	0.354386	0.334117	0.383849	22	28	41	13	11	12	0.120266	0.135176	0.223466	0.074206	0.071544	0.086635	0.285033	0.314689	0.531855	0.175784	0.166678	0.21126
56114	NM_018912,NM_031993	PCDHGA1	protocadherin gamma subfamily A, 1	protein_coding	NP_061735.1;NP_114382.1	8696	606288	.	.	2.07188	-1.07174	0.0020305	0.133366	0.648353	0.345197	0.658085	0.658045	0.62893	0.330011	0.438688	0.266891	29	33	27	12	15	8	0.205073	0.220381	0.150245	0.094024	0.132496	0.08055	0.486027	0.513043	0.357588	0.222729	0.30868	0.19642
102800310	NR_110457	HAGLROS	HAGLR opposite strand lncRNA	lncRNA	.	50646	.	.	.	2.11473	-1.76534	0.0133563	0.369931	0.41253	0.205088	0.463288	0.414411	0.35989	0.279989	0.130622	0.204653	19	19	14	10	4	6	0.538526	0.474558	0.393099	0.285395	0.137157	0.210478	1.27632	1.10476	0.935587	0.67606	0.31954	0.51325
105374838	XR_002959407	LOC105374838	uncharacterized LOC105374838	lncRNA	.	.	.	.	.	2.17749	-1.73216	0.0104394	0.32356	0.42006	0.206925	0.399323	0.523898	0.336957	0.174421	0.306745	0.139608	16	25	13	6	10	4	0.107208	0.143737	0.084691	0.043247	0.076909	0.035742	0.254085	0.334617	0.201568	0.102446	0.179178	0.087156
164284	NM_001304787,NM_153360,NR_130908	APCDD1L	APC down-regulated 1 like	protein_coding	NP_001291716.1;NP_699191.1	26892	.	.	.	2.18369	0.444786	3.42397e-06	0.00110724	1.46117	0.847509	1.59119	1.46013	1.33218	0.715944	1.03028	0.796302	101	100	75	30	44	29	0.517556	0.43694	0.39401	0.151612	0.258261	0.222113	1.22662	1.01719	0.937757	0.359146	0.601679	0.541623
84077	NM_001184957,NM_001184958,NM_032137,XM_006713341,XM_006713342,XM_006713343,XM_011534153,XM_011534154,XM_011534157,XM_011534158,XM_017007310	C3orf20	chromosome 3 open reading frame 20	protein_coding	NP_001171886.1;NP_001171887.1;NP_115513.4;XP_006713404.1;XP_006713405.1;XP_006713406.1;XP_011532455.1;XP_011532456.1;XP_011532459.1;XP_011532460.1;XP_016862799.1	25320	.	.	.	2.19313	-0.933473	0.00622075	0.248398	0.688916	0.364148	0.763471	0.920814	0.382463	0.401935	0.278845	0.411665	35	51	15	15	9	13	0.130487	0.165784	0.055196	0.05766	0.035987	0.060895	0.309258	0.385944	0.131367	0.136589	0.083841	0.148493
152	NM_000683	ADRA2C	adrenoceptor alpha 2C	protein_coding	NP_000674.2	283	104250	.	.	2.2011	-2.15713	0.0351908	0.555187	0.309488	0.144856	0.420962	0.316363	0.191138	0.22817	0.0667889	0.139608	17	14	7	8	2	4	0.148754	0.104684	0.062244	0.070113	0.021547	0.047186	0.35255	0.243703	0.148143	0.166089	0.050198	0.115062
105377730	XR_001742998,XR_941230,XR_941231,XR_941232,XR_941233,XR_941234,XR_941235	LOC105377730	uncharacterized LOC105377730, transcript variant X4	lncRNA	.	.	.	.	.	2.209	-1.85302	0.0100634	0.317602	0.393031	0.190275	0.33239	0.356386	0.490317	0.174421	0.19175	0.204653	13	16	20	6	6	6	0.04999	0.144744	0.079462	0.026881	0.029559	0.027322	0.118478	0.336964	0.189122	0.063677	0.068865	0.066624
101929188	NR_134628	LOC101929188	uncharacterized LOC101929188	lncRNA	.	.	.	.	.	2.21225	-1.78304	0.00992119	0.315517	0.407817	0.198471	0.463288	0.470193	0.28997	0.201546	0.22137	0.172497	19	22	11	7	7	5	0.167615	0.169389	0.094661	0.06599	0.074745	0.054658	0.397251	0.394335	0.225295	0.15632	0.174137	0.133283
100526739	NM_001243768,NM_001270517,NM_198544,NM_199006,NR_037187	CENPS-CORT	CENPS-CORT readthrough	protein_coding	NP_001230697.1;NP_001257446.1;NP_940946.1;NP_950171.2	38843	.	.	.	2.21329	0.208842	0.00771319	0.282735	1.23698	0.711675	0.983019	1.80917	0.918736	0.909321	0.814038	0.411665	49	143	44	41	32	13	0.691031	1.68813	0.606238	0.616725	0.560617	0.252573	1.63776	3.92996	1.44287	1.46094	1.30609	0.615898
9162	NM_001321708,NM_001321709,NM_001321710,NM_004717,XM_017012780,XM_017012788	DGKI	diacylglycerol kinase iota	protein_coding	NP_001308637.1;NP_001308638.1;NP_001308639.1;NP_004708.1;XP_016868269.1;XP_016868277.1	2855	604072	.	.	2.21456	-0.893392	0.00198211	0.132077	0.730178	0.369259	0.639747	0.795404	0.755385	0.22817	0.582575	0.297031	28	42	34	8	21	9	0.040529	0.053529	0.048276	0.011504	0.035554	0.01701	0.096055	0.124616	0.114898	0.027252	0.082831	0.04148
119385	NM_133447	AGAP11	ArfGAP with GTPase domain, ankyrin repeat and PH domain 11	protein_coding	NP_597704.1	29421	.	.	.	2.21757	-1.08315	0.000809685	0.0704373	0.651801	0.328084	0.621173	0.705299	0.62893	0.330011	0.38735	0.266891	27	36	27	12	13	8	0.142914	0.168021	0.143499	0.065466	0.083099	0.052812	0.338709	0.39115	0.341531	0.15508	0.193598	0.128783
105377735	XR_941250	LOC105377735	uncharacterized LOC105377735	lncRNA	.	.	.	.	.	2.22076	-2.22606	0.0363245	0.559363	0.293068	0.140768	0.377355	0.336513	0.165335	0.118591	0.0990585	0.204653	15	15	6	4	3	6	0.098769	0.085438	0.039362	0.028251	0.015795	0.052273	0.234085	0.198898	0.093683	0.066923	0.036799	0.127468
107985939	NR_158150	LOC107985939	uncharacterized LOC107985939	lncRNA	.	.	.	.	.	2.22417	-1.71494	0.00891726	0.30065	0.431124	0.209801	0.463288	0.470193	0.35989	0.201546	0.19175	0.236108	19	22	14	7	6	7	0.169757	0.172317	0.127714	0.067615	0.066973	0.076567	0.402329	0.401152	0.303964	0.160171	0.156029	0.186709
93556	NR_021485	EGFEM1P	EGF like and EMI domain containing 1, pseudogene	transcribed_pseudogene	.	25149	.	.	.	2.2444	-1.48664	0.00376419	0.188702	0.504562	0.238269	0.420962	0.541365	0.55136	0.330011	0.278845	0.105952	17	26	23	12	9	3	0.083547	0.111085	0.113998	0.062174	0.051801	0.019811	0.198008	0.258605	0.271319	0.147281	0.120683	0.048309
387522	NM_199203	TMEM189-UBE2V1	TMEM189-UBE2V1 readthrough	protein_coding	NP_954673.2	33521	.	.	.	2.25479	-0.413322	0.034333	0.551381	0.944515	0.460952	1.27207	0.673969	0.887512	0.92568	0.130622	0.326555	71	34	42	42	4	10	0.477515	0.201172	0.278252	0.299891	0.029962	0.084772	1.13172	0.468325	0.662248	0.710399	0.069804	0.206716
107986827	NR_147989	CZ1P-ASNS	CZ1P-ASNS readthrough	lncRNA	.	.	.	.	.	2.25513	-0.893727	0.00934383	0.308749	0.718865	0.359056	0.997494	0.689719	0.469382	0.425134	0.512425	0.139608	50	35	19	16	18	4	0.273161	0.166392	0.098603	0.089578	0.11132	0.025439	0.647398	0.387359	0.234678	0.212196	0.259347	0.062033
105373456	XR_001739303,XR_001739304,XR_001739305,XR_001739306,XR_001739307,XR_001739308,XR_001739309,XR_001739310,XR_001739311,XR_001739312,XR_001739313,XR_002959371,XR_427002,XR_939776	LOC105373456	uncharacterized LOC105373456, transcript variant X2	lncRNA	.	.	.	.	.	2.28819	-1.51581	0.0053057	0.228776	0.491163	0.232814	0.504409	0.60919	0.35989	0.279989	0.278845	0.139608	21	30	14	10	9	4	0.177509	0.165821	0.08842	0.066051	0.080915	0.0221	0.4207	0.386029	0.210444	0.156465	0.188511	0.053891
107986085	XR_001740695	LINC02019	long intergenic non-protein coding RNA 2019	lncRNA	.	52854	.	.	.	2.33828	-0.838576	0.00049055	0.0509286	0.759324	0.376606	0.877417	0.809889	0.590666	0.305217	0.306745	0.517856	42	43	25	11	10	17	0.420822	0.380062	0.251388	0.116729	0.113454	0.227739	0.997359	0.88478	0.598311	0.276515	0.264318	0.555342
100289124	NR_103714	FAM27E2	family with sequence similarity 27 member E2	lncRNA	.	32013	.	.	.	2.37997	-2.00774	0.0106379	0.324696	0.356815	0.154915	0.30937	0.356386	0.404688	0.22817	0.130622	0.105952	12	16	16	8	4	3	0.129235	0.149234	0.168142	0.08403	0.044093	0.039452	0.306291	0.347414	0.400184	0.199054	0.102725	0.096205
79098	NM_001083924,NM_023938,XM_005273259,XM_006711530,XM_011509973	C1orf116	chromosome 1 open reading frame 116	protein_coding	NP_001077393.1;NP_076427.2;XP_005273316.1;XP_006711593.1;XP_011508275.1	28667	611680	.	.	2.39671	-0.184246	9.0369e-06	0.00246478	1.10172	0.562966	1.21127	0.960307	1.13358	0.425134	0.671099	0.592665	66	54	59	16	25	20	0.235655	0.165359	0.204019	0.059765	0.104834	0.090217	0.558508	0.384954	0.485572	0.141575	0.244235	0.219995
100506299	NR_110153,NR_110154	ID2-AS1	ID2 antisense RNA 1	lncRNA	.	51103	.	.	.	2.47656	-1.81697	0.00427469	0.199593	0.413379	0.181538	0.33239	0.356386	0.55136	0.118591	0.22137	0.204653	13	16	23	4	7	6	0.275027	0.324566	0.532654	0.101412	0.170099	0.176187	0.651822	0.755586	1.26773	0.240231	0.396285	0.429631
3918	NM_005562,NM_018891,XM_017001273	LAMC2	laminin subunit gamma 2	protein_coding	NP_005553.2;NP_061486.2;XP_016856762.1	6493	150292	.	.	2.50275	-1.03157	0.00112069	0.0888381	0.681793	0.315376	0.504409	0.83843	0.702541	0.201546	0.278845	0.465737	21	45	31	7	9	15	0.071676	0.138436	0.110635	0.026762	0.036105	0.070366	0.169874	0.322277	0.263315	0.063395	0.084115	0.171588
3718	NM_000215,XM_011527990,XM_011527991	JAK3	Janus kinase 3	protein_coding	NP_000206.2;XP_011526292.1;XP_011526293.1	6193	600173	.	.	2.50627	-1.54479	0.00116744	0.0907556	0.494924	0.214771	0.504409	0.575676	0.404688	0.254312	0.250393	0.139608	21	28	16	9	8	4	0.094429	0.087177	0.056414	0.034409	0.03241	0.017034	0.223799	0.202947	0.134268	0.081511	0.075507	0.041538
100131539	NM_001278713	ZNF705E	zinc finger protein 705E	protein_coding	NP_001265642.1	33203	.	.	.	2.53737	-1.52899	0.00143414	0.104901	0.506208	0.21912	0.504409	0.523898	0.490317	0.118591	0.334117	0.204653	21	25	20	4	11	6	0.115859	0.118433	0.108128	0.02301	0.070384	0.044242	0.274589	0.27571	0.257349	0.054508	0.163976	0.107885
442155	gene-LOC442155	LOC442155	transcription factor B2, mitochondrial pseudogene	pseudogene	.	.	.	.	.	2.54294	-1.64981	0.00339044	0.17714	0.464416	0.202458	0.33239	0.470193	0.590666	0.118591	0.19175	0.297031	13	22	25	4	6	9	0.168065	0.2475	0.322462	0.048982	0.090597	0.145785	0.398318	0.576177	0.767471	0.116032	0.211067	0.355496
100507404	NR_039991	TMLHE-AS1	TMLHE antisense RNA 1	lncRNA	.	44261	.	.	.	2.55501	-2.0279	0.00749376	0.277218	0.358926	0.144394	0.420962	0.295928	0.35989	0.22817	0.0990585	0.105952	17	13	14	8	3	3	0.191051	0.128127	0.151098	0.085561	0.03437	0.030803	0.452795	0.298278	0.359619	0.202682	0.080074	0.075114
107986246	XR_001741543	LOC107986246	uncharacterized LOC107986246	lncRNA	.	.	.	.	.	2.56272	-2.51378	0.0305489	0.529758	0.23557	0.0950191	0.238023	0.356386	0.112301	0.146776	0.0667889	0.0714923	9	16	4	5	2	2	0.131838	0.207178	0.058868	0.078371	0.02056	0.026067	0.31246	0.482309	0.140108	0.18565	0.047899	0.063564
284348	NM_001031749,NM_001288763,NM_182573	LYPD5	LY6/PLAUR domain containing 5	protein_coding	NP_001026919.2;NP_001275692.1;NP_872379.2	26397	.	.	.	2.60759	-1.44551	0.000645086	0.06216	0.5333	0.227739	0.463288	0.625659	0.510953	0.22817	0.250393	0.204653	19	31	21	8	8	6	0.139974	0.200512	0.154999	0.060955	0.066816	0.053157	0.331741	0.466789	0.368902	0.144393	0.155664	0.129622
283551	NR_126496,NR_126497,NR_126498,NR_126499,NR_126500	LINC01588	long intergenic non-protein coding RNA 1588	lncRNA	.	27503	.	.	.	2.65812	-0.685443	9.91977e-06	0.00261687	0.858128	0.379822	0.829681	0.795404	0.949299	0.330011	0.512425	0.297031	39	42	46	12	18	9	0.196099	0.223751	0.407379	0.164087	0.133837	0.079347	0.464758	0.520892	0.969576	0.388698	0.311805	0.193489
51286	NM_016564	CEND1	cell cycle exit and neuronal differentiation 1	protein_coding	NP_057648.2	24153	608213	.	.	2.65963	-1.11579	6.87201e-05	0.0119605	0.664245	0.287157	0.639747	0.705299	0.647688	0.22817	0.306745	0.326555	28	36	28	8	10	10	0.335441	0.370786	0.332992	0.095227	0.130256	0.152486	0.795003	0.863186	0.79253	0.225579	0.303463	0.371836
2570	NM_002043,XM_011535713,XM_011535714,XM_011535715,XM_011535716,XM_011535717	GABRR2	gamma-aminobutyric acid type A receptor subunit rho2	protein_coding	NP_002034.3;XP_011534015.1;XP_011534016.1;XP_011534017.1;XP_011534018.1;XP_011534019.1	4091	137162	.	.	2.80323	-1.47567	0.00472498	0.211207	0.503694	0.206925	0.420962	0.82423	0.265889	0.174421	0.306745	0.139608	17	44	10	6	10	4	0.066645	0.157688	0.037681	0.026134	0.041453	0.020479	0.157949	0.367094	0.089682	0.061908	0.096575	0.049938
3485	NM_000597,NM_001313990,NM_001313992,NM_001313993	IGFBP2	insulin like growth factor binding protein 2	protein_coding	NP_000588.3;NP_001300919.1;NP_001300921.1;NP_001300922.1	5471	146731	.	.	2.84445	-2.09268	0.00579041	0.241226	0.33671	0.129607	0.238023	0.506218	0.265889	0.118591	0.130622	0.139608	9	24	10	4	4	4	0.109289	0.278019	0.135028	0.057513	0.061241	0.071479	0.259017	0.647224	0.321372	0.136241	0.142675	0.174302
79992	NR_024277	AGPAT4-IT1	AGPAT4 intronic transcript 1	lncRNA	.	20988	.	.	.	3.02289	-2.13532	0.00468987	0.210221	0.336085	0.121137	0.377355	0.414411	0.216488	0.0605139	0.0667889	0.236108	15	19	8	2	2	7	0.152267	0.168376	0.073887	0.01454	0.024694	0.094805	0.360877	0.391978	0.175854	0.034444	0.057531	0.231182
552891	NM_004125	DNAJC25-GNG10	DNAJC25-GNG10 readthrough	protein_coding	NP_004116.2	37501	.	.	.	3.38835	-1.91018	0.00364742	0.185741	0.405553	0.130303	0.238023	0.488318	0.490317	0.0305742	0.0337809	0.326555	9	23	20	1	1	10	0.112039	0.258474	0.247961	0.011819	0.010545	0.156788	0.265536	0.601723	0.590154	0.027998	0.024567	0.382327
100527964	NR_037642	LHX4-AS1	LHX4 antisense RNA 1	lncRNA	.	40982	.	.	.	3.52951	-2.07354	0.0158955	0.401556	0.32917	0.107616	0.0563909	0.689719	0.2414	0.0898448	0.16151	0.0714923	2	35	9	3	5	2	0.011971	0.216895	0.064734	0.018786	0.037174	0.016228	0.028372	0.504929	0.154069	0.044501	0.086605	0.039572
7310	gene-ZRSR2P1	ZRSR2P1	ZRSR2 pseudogene 1	pseudogene	.	12456	601079	.	.	3.65486	-1.78269	0.00875403	0.299723	0.421639	0.136673	0.877417	0.275199	0.112301	0.146776	0.19175	0.0714923	42	12	4	5	6	2	0.551127	0.137623	0.05027	0.064029	0.080523	0.028651	1.30618	0.320385	0.119644	0.151677	0.187598	0.069867
100529144	NM_001201479	CORO7-PAM16	CORO7-PAM16 readthrough	protein_coding	NP_001188408.1	44424	.	.	.	4.06483	-0.515062	0.000900188	0.0746692	0.923355	0.315527	0.238023	1.14302	1.38902	0.22817	0.306745	0.411665	9	69	80	8	10	13	0.050106	0.352634	0.465383	0.0469	0.067844	0.096876	0.118752	0.820928	1.10763	0.1111	0.158057	0.236233
103091865	NR_111942	BRWD1-AS2	BRWD1 antisense RNA 2	lncRNA	.	16423	.	.	.	4.14898	-2.07072	0.000142981	0.0213041	0.377092	0.0987474	0.30937	0.395328	0.426577	0.0898448	0.0667889	0.139608	12	18	17	3	2	4	0.229354	0.300619	0.310215	0.055691	0.045742	0.094676	0.543575	0.699838	0.738322	0.131923	0.106566	0.230867
100529257	NM_001202547,NM_001202548,NM_001202549	SYNJ2BP-COX16	SYNJ2BP-COX16 readthrough	protein_coding	NP_001189476.1;NP_001189477.1;NP_001189478.1	48350	.	.	.	4.92152	-2.57161	0.0112426	0.335369	0.245676	0.0532716	0.563972	0.144151	0.0289053	0.0898448	0.0337809	0.0361889	24	6	1	3	1	1	0.234565	0.051181	0.007993	0.020906	0.008679	0.010085	0.555924	0.119149	0.019023	0.049525	0.020221	0.024593
55289	NM_001142807,NM_001365487,NM_001371254,XM_011511404,XM_011511405,XM_011511406,XM_011511407,XM_011511409,XM_011511411,XM_011511413,XM_011511414,XM_011511415,XM_011511419,XM_011511420,XM_011511421,XM_011511422,XM_011511423,XM_011511427,XM_011511428,XM_011511429,XM_011511432,XM_011511434,XM_017004431,XM_017004432,XM_017004433,XM_017004434,XR_001738822,XR_001738823,XR_922958	ACOXL	acyl-CoA oxidase like	protein_coding	NP_001136279.1;NP_001352416.1;NP_001358183.1;XP_011509706.1;XP_011509707.1;XP_011509708.1;XP_011509709.1;XP_011509711.1;XP_011509713.1;XP_011509715.1;XP_011509716.1;XP_011509717.1;XP_011509721.1;XP_011509722.1;XP_011509723.1;XP_011509724.1;XP_011509725.1;XP_011509729.1;XP_011509730.1;XP_011509731.1;XP_011509734.1;XP_011509736.1;XP_016859920.1;XP_016859921.1;XP_016859922.1;XP_016859923.1	25621	.	.	.	6.87109	-1.83684	3.62095e-07	0.000205094	0.476759	0.0779677	0.563972	0.375988	0.490317	0.0605139	0.0337809	0.139608	24	17	20	2	1	4	0.117978	0.077166	0.077155	0.006567	0.008609	0.016305	0.27961	0.179641	0.183631	0.015556	0.020057	0.039759

## Sheet: GSK vs control
Gene_ID	Transcript_ID	Gene_Symbol	Description	gene_biotype	Protein_ID	HGNC	MIM	Ensembl	IMGT/GENE-DB	control/GSK.fc	control/GSK.logCPM	control/GSK.raw.pval	control/GSK.bh.pval	control.mean	GSK.mean	N_control1	N_control2	N_control3	N_GSK1	N_GSK2	N_GSK3	control1_Read_Count	control2_Read_Count	control3_Read_Count	GSK1_Read_Count	GSK2_Read_Count	GSK3_Read_Count	control1_FPKM	control2_FPKM	control3_FPKM	GSK1_FPKM	GSK2_FPKM	GSK3_FPKM	control1_TPM	control2_TPM	control3_TPM	GSK1_TPM	GSK2_TPM	GSK3_TPM
85495	NR_002312	RPPH1	ribonuclease P RNA component H1	RNase_P_RNA	.	19273	608513	.	.	-91.2565	2.013	6.37245e-13	2.10566e-11	0.122371	1.86795	0.11066	0.144151	0.112301	4.65255	0.134935	0.816358	4	6	4	1079	4	47	0.183913	0.262335	0.175446	65.9158	0.211139	2.09815	0.435878	0.610712	0.417567	162.655	0.501767	5.12032
219699	NM_001244889,NM_170744,XM_011539453,XM_017015834,XM_017015835,XR_002956966,XR_945617	UNC5B	unc-5 netrin receptor B	protein_coding	NP_001231818.1;NP_734465.2;XP_011537755.1;XP_016871323.1;XP_016871324.1	12568	607870	.	.	-31.9065	2.24549	4.70239e-135	5.04473e-132	0.36516	3.35259	0.33239	0.336513	0.426577	3.29556	3.29989	3.46231	13	15	17	394	361	619	0.032163	0.032367	0.041565	1.09347	1.25913	1.39805	0.076226	0.075351	0.098926	2.69827	2.99228	3.41181
79094	NM_001142776,NM_024111,XM_024450045,XM_024450046,XM_024450047	CHAC1	ChaC glutathione specific gamma-glutamylcyclotransferase 1	protein_coding	NP_001136248.2;NP_077016.3;XP_024305813.1;XP_024305814.1;XP_024305815.1	28680	614587	.	.	-13.8238	4.6993	0	0	2.16889	5.63045	2.30634	2.18752	2.0128	5.5169	5.7081	5.66636	198	203	150	2001	2092	3075	2.4543	1.8435	1.89791	27.2999	32.0801	31.167	5.81674	4.29163	4.51708	67.3656	76.2377	76.06
107986827	NR_147989	CZ1P-ASNS	CZ1P-ASNS readthrough	lncRNA	.	.	.	.	.	-10.1074	1.9094	4.18808e-11	1.09229e-09	0.718865	2.69873	0.997494	0.689719	0.469382	3.51763	1.38831	3.19024	50	35	19	467	66	502	0.273161	0.166392	0.098603	2.75517	0.442119	2.19402	0.647398	0.387359	0.234678	6.79869	1.05069	5.35429
6023	NR_003051	RMRP	RNA component of mitochondrial RNA processing endoribonuclease	RNase_MRP_RNA	.	10031	157660	.	.	-9.46705	2.24987	1.75088e-05	0.000164037	0.926094	2.4809	0.621173	0.920814	1.23629	4.56249	0.893658	1.98654	27	51	67	1011	35	183	1.89899	3.19827	4.77204	78.5823	3.09192	10.5379	4.50065	7.44552	11.3576	193.911	7.34788	25.7166
106631781	NR_145820	RNA18SN1	RNA, 18S ribosomal N1	rRNA	.	53515	.	.	.	-8.38243	10.4397	3.42215e-05	0.000295753	8.2132	10.0829	8.12809	8.21514	8.29637	12.6606	8.16142	9.42677	13987	16911	15485	289229	11640	42447	144.555	152.804	159.602	3226.28	148.869	350.659	342.598	355.727	379.858	7961.21	353.784	855.748
106632260	NR_145821	RNA5-8SN1	RNA, 5.8S ribosomal N1	rRNA	.	53517	.	.	.	-8.288	-2.88932	0.000468508	0.00288417	0.0274747	0.224267	0.0284709	0.0250478	0.0289053	0.441618	0.0349353	0.196248	1	1	1	16	1	9	0.003104	0.012127	0.006406	2.08346	0.007718	0.787956	0.007356	0.028231	0.015246	5.14117	0.018341	1.92293
109864280	NR_146146	RNA18SN2	RNA, 18S ribosomal N2	rRNA	.	53519	.	.	.	-8.27673	10.339	3.75793e-05	0.00032115	8.13072	10.0626	8.11207	8.13166	8.14843	12.5486	8.37608	9.26321	13832	15957	13971	267627	13514	37891	142.948	144.182	144	2985.31	172.842	313.016	338.791	335.653	342.725	7366.59	410.755	763.885
109910380	NR_146152	RNA18SN3	RNA, 18S ribosomal N3	rRNA	.	53523	.	.	.	-7.69872	10.1044	6.37834e-05	0.000513202	7.98908	9.90407	8.03568	7.94156	7.99001	12.2824	8.3427	9.08711	13116	13980	12513	222517	13204	33530	135.549	126.316	128.973	2482.12	168.879	276.988	321.255	294.063	306.96	6124.92	401.338	675.963
440	NM_001178075,NM_001178076,NM_001178077,NM_001352496,NM_001673,NM_133436,NM_183356	ASNS	asparagine synthetase (glutamine-hydrolyzing)	protein_coding	NP_001171546.1;NP_001171547.1;NP_001171548.1;NP_001339425.1;NP_001664.3;NP_597680.2;NP_899199.2	753	108370	.	.	-7.23186	7.89444	2.27305e-288	9.14447e-285	5.87845	8.71133	5.89037	5.86379	5.88119	8.71119	8.68271	8.74008	2926	3268	2863	18680	16724	26348	23.0844	22.4814	22.3024	159.37	167.427	162.818	54.7106	52.3364	53.0803	393.264	397.888	397.34
109910379	NR_146151	RNA45SN3	RNA, 45S pre-ribosomal N3	rRNA	.	53522	.	.	.	-7.20074	10.3042	0.000103174	0.000778009	8.26657	9.92223	8.07726	8.30784	8.41463	12.4965	7.9496	9.32056	13501	18037	16812	258127	10045	39430	19.5944	22.8871	24.3341	404.35	18.0421	45.743	46.4392	53.2808	57.916	997.78	42.8766	111.631
60676	NM_020318,NM_021936,XM_005245422,XM_011509857,XM_011509858,XM_017002023,XM_017002024,XM_017002025,XR_921907	PAPPA2	pappalysin 2	protein_coding	NP_064714.2;NP_068755.2;XP_005245479.1;XP_011508159.1;XP_011508160.1;XP_016857512.1;XP_016857513.1;XP_016857514.1	14615	.	.	.	-6.75682	2.2464	1.68072e-40	3.03889e-38	1.13437	3.20158	1.41909	1.09651	0.887512	3.15399	3.06234	3.38839	84	65	42	353	300	585	0.161856	0.109604	0.080077	0.756131	0.720318	0.919062	0.383603	0.255157	0.190586	1.86584	1.71182	2.24288
284561	XR_001737736	LINC02806	long intergenic non-protein coding RNA 2806	lncRNA	.	27628	.	.	.	-6.67067	5.64505	0	0	3.81162	6.4619	3.88285	3.8425	3.7095	6.52124	6.4333	6.43115	690	762	597	4059	3485	5268	1.35925	1.31182	1.17144	8.63037	8.4965	8.29522	3.22146	3.05391	2.78806	21.2964	20.1917	20.2437
22969	gene-RPL41P3	RPL41P3	ribosomal protein L41 pseudogene 3	pseudogene	.	10358	.	.	.	-6.60253	-2.05926	0.000123417	0.00090356	0.0717669	0.411132	0.0563909	0.0738754	0.0850344	0.0631796	0.599059	0.571158	2	3	3	2	21	30	0.056874	0.084207	0.102249	0.085133	1.15223	1.08649	0.134792	0.196033	0.243356	0.210076	2.73826	2.65148
109864279	NR_146144	RNA45SN2	RNA, 45S pre-ribosomal N2	rRNA	.	53518	.	.	.	-6.59326	9.71956	0.000192243	0.00133516	7.80001	9.41378	7.74829	7.7531	7.89864	11.8859	7.6929	8.66254	10738	12261	11742	169036	8401	24966	15.5781	15.551	16.9884	264.672	15.0822	28.9495	36.9205	36.2024	40.433	653.107	35.8426	70.6483
5106	NM_001018073,NM_001291556,NM_001308054,NM_004563,XM_006720158	PCK2	phosphoenolpyruvate carboxykinase 2, mitochondrial	protein_coding	NP_001018083.2;NP_001278485.1;NP_001294983.1;NP_004554.3;XP_006720221.1	8725	614095	.	.	-6.31966	6.58422	4.30794e-284	1.15539e-280	4.76737	7.38152	4.74148	4.75341	4.8072	7.3563	7.35667	7.43159	1292	1483	1334	7276	6646	10601	11.4581	11.6416	11.8183	69.4629	72.7258	75.0311	27.156	27.1016	28.1279	171.408	172.831	183.106
5806	NM_002852	PTX3	pentraxin 3	protein_coding	NP_002843.2	9692	602492	.	.	-6.30723	-0.0308215	1.3345e-21	9.06107e-20	0.324598	1.40722	0.262199	0.470193	0.2414	1.34734	1.44136	1.43296	10	22	9	69	70	105	0.09979	0.191798	0.085448	0.761908	0.879277	0.856536	0.236504	0.446504	0.203369	1.88009	2.08958	2.09029
79924	NM_001253845,NM_001369882	ADM2	adrenomedullin 2	protein_coding	NP_001240774.1;NP_001356811.1	28898	608682	.	.	-6.30417	4.0572	5.83054e-152	8.52955e-149	2.47533	4.89941	2.38551	2.3939	2.64658	4.88451	4.95768	4.85604	212	243	260	1275	1227	1727	0.953196	0.95446	1.1655	6.19747	6.84196	6.22078	2.2591	2.22197	2.77394	15.293	16.2598	15.1812
50486	NM_015714	G0S2	G0/G1 switch 2	protein_coding	NP_056529.1	30229	614447	.	.	-6.11725	2.73754	3.59364e-76	1.65225e-73	1.52475	3.63892	1.47187	1.49641	1.60597	3.52887	3.63483	3.75306	89	104	101	471	466	771	1.95665	2.00083	2.20265	11.2065	12.7048	13.5782	4.63731	4.65791	5.24237	27.6532	30.1927	33.1362
445	NM_000050,NM_054012,XM_005272200,XM_011518705,XM_017014729	ASS1	argininosuccinate synthase 1	protein_coding	NP_000041.2;NP_446464.1;XP_005272257.1;XP_011517007.1;XP_016870218.1	758	603470	.	.	-6.05602	7.33417	8.36573e-253	1.68277e-249	5.54685	8.11918	5.50858	5.565	5.56697	8.0823	8.11562	8.15964	2234	2646	2293	12064	11275	17600	27.5141	28.8202	28.6781	162.65	174.739	175.755	65.209	67.0932	68.2548	401.356	415.263	428.913
1649	NM_001195053,NM_001195054,NM_001195055,NM_001195056,NM_001195057,NM_004083	DDIT3	DNA damage inducible transcript 3	protein_coding	NP_001181982.1;NP_001181983.1;NP_001181984.1;NP_001181985.1;NP_001181986.1;NP_004074.2	2726	126337	.	.	-5.68541	3.46708	6.71148e-95	3.72418e-92	2.10499	4.30714	2.10718	2.20954	1.99826	4.19216	4.29666	4.43258	166	207	148	772	761	1272	3.17812	3.5204	2.82784	16.4056	19.015	20.3586	7.53222	8.19545	6.73036	40.4827	45.1886	49.6831
125050	NR_001445	RN7SK	RNA component of 7SK nuclear ribonucleoprotein	snRNA	.	10037	606515	.	.	-5.28002	3.58258	1.26278e-05	0.000122119	2.25992	3.83506	2.21019	2.57865	1.99093	5.60446	2.80842	3.09231	182	284	147	2129	245	465	10.5637	14.3963	8.51289	133.647	17.586	21.5792	25.0362	33.5144	20.2609	329.79	41.7927	52.6618
23046	NM_001252100,NM_001252102,NM_001252103,NM_017596,XM_017000731,XM_017000732	KIF21B	kinesin family member 21B	protein_coding	NP_001239029.1;NP_001239031.1;NP_001239032.1;NP_060066.2;XP_016856220.1;XP_016856221.1	29442	608322	.	.	-5.1958	2.92635	9.89508e-63	3.6189e-60	1.78055	3.78647	1.54267	1.83773	1.96125	3.77517	3.78347	3.80077	96	147	143	567	521	799	0.186027	0.255157	0.291273	1.26678	1.33651	1.33177	0.440888	0.594001	0.69324	3.12592	3.17619	3.25005
6030	gene-RN7SL4P	RN7SL4P	RNA, 7SL, cytoplasmic 4, pseudogene	pseudogene	.	10039	.	.	.	-5.13476	0.457293	0.000902809	0.00501831	0.535353	1.36249	0.639747	0.356386	0.609925	2.76968	0.399052	0.918752	28	16	26	260	13	55	1.93713	0.992675	1.80817	19.8715	1.07096	3.1156	4.59104	2.31093	4.30349	49.0352	2.5451	7.60332
9518	NM_004864,XM_024451789	GDF15	growth differentiation factor 15	protein_coding	NP_004855.2;XP_024307557.1	30142	605312	.	.	-5.12019	4.56865	1.41894e-149	1.90281e-146	3.12408	5.35	2.91021	3.19278	3.26926	5.32885	5.33851	5.38264	327	465	427	1751	1610	2515	5.14608	6.45101	6.82242	30.114	31.743	32.1967	12.1963	15.0179	16.2376	74.3096	75.4365	78.5728
80329	NM_001317089,NM_025218,NR_133659,XM_017011322	ULBP1	UL16 binding protein 1	protein_coding	NP_001304018.1;NP_079494.1;XP_016866811.1	14893	605697	.	.	-4.94756	3.31174	2.34367e-77	1.10924e-74	2.11187	4.13625	1.89936	2.21499	2.22127	4.11599	4.15299	4.13977	137	208	181	730	685	1027	0.797961	1.08165	1.04267	4.12793	4.53588	4.53722	1.89118	2.51806	2.48159	10.1861	10.7794	11.0726
4921	NM_001014796,NM_001354982,NM_001354983,NM_006182,XM_011509587,XM_011509588	DDR2	discoidin domain receptor tyrosine kinase 2	protein_coding	NP_001014796.1;NP_001341911.1;NP_001341912.1;NP_006173.2;XP_011507889.1;XP_011507890.1	2731	191311	.	.	-4.77263	2.25624	6.19538e-45	1.27815e-42	1.40465	3.1544	1.2359	1.45092	1.52712	3.26229	3.04958	3.15134	68	99	93	384	297	487	0.14088	0.171746	0.170073	0.789304	0.703226	0.763003	0.333888	0.399823	0.404778	1.94769	1.6712	1.86203
116496	NM_052966,XM_011509140,XM_011509141	NIBAN1	niban apoptosis regulator 1	protein_coding	NP_443198.1;XP_011507442.1;XP_011507443.1	16784	.	.	.	-4.77054	5.35351	1.31771e-249	2.35607e-246	3.92531	6.09986	3.927	3.91464	3.93431	6.17572	5.99818	6.12569	713	804	706	3185	2567	4251	1.99534	1.97046	1.97132	9.63998	8.91312	9.53179	4.72901	4.58721	4.69181	23.7877	21.1819	23.2614
138429	NM_001135219,NM_173492,XM_017014279	PIP5KL1	phosphatidylinositol-4-phosphate 5-kinase like 1	protein_coding	NP_001128691.1;NP_775763.1;XP_016869768.1	28711	612865	.	.	-4.72493	2.42447	3.44753e-49	8.66838e-47	1.51397	3.30498	1.4822	1.70453	1.35519	3.26229	3.31419	3.33846	90	129	77	384	365	563	0.929591	0.939617	0.626032	3.37347	4.2399	3.79126	2.20315	2.18742	1.48998	8.32442	10.076	9.25218
6029	NR_002715	RN7SL1	RNA component of signal recognition particle 7SL1	scRNA	.	10038	612177	.	.	-4.62472	3.68496	0.00207821	0.0101807	2.48715	3.67168	2.59036	2.40825	2.46284	5.72962	1.94233	3.34307	252	246	223	2326	116	565	16.2495	13.862	14.3118	162.131	9.19452	29.1496	38.5118	32.2707	34.0626	400.075	21.8506	71.1367
106631777	NR_145819	RNA45SN1	RNA, 45S pre-ribosomal N1	rRNA	.	53514	.	.	.	-4.55386	8.62104	2.3545e-05	0.000212142	7.13662	8.72227	7.4806	7.02435	6.90491	10.5249	8.19885	7.44304	8911	7376	5872	65782	11947	10686	12.8925	9.32938	8.47235	102.721	21.391	12.3572	30.5555	21.7187	20.1644	253.476	50.8352	30.1566
26869	NR_004408	RNU1-3	RNA, U1 small nuclear 3	snRNA	.	10130	.	.	.	-4.53334	-2.36215	0.00217661	0.0105723	0.078246	0.32002	0.0563909	0.121104	0.0572428	0.681979	0.102366	0.175715	2	5	2	27	3	8	0.234287	0.485153	0.226354	3.3546	0.40934	0.677804	0.555266	1.12943	0.53873	8.27787	0.972789	1.65411
100129396	NM_001348162	FAM106C	family with sequence similarity 106 member C	protein_coding	NP_001335091.1	38396	.	.	.	-4.48711	-3.38988	0.0186581	0.0606559	0.0274747	0.126987	0.0284709	0.0250478	0.0289053	0.123708	0.102366	0.154886	1	1	1	4	3	7	0.006143	0.008778	0.006922	0.039273	0.02718	0.053203	0.01456	0.020434	0.016474	0.096911	0.064594	0.129836
378706	NR_027260	RN7SL2	RNA component of signal recognition particle 7SL2	scRNA	.	23134	612179	.	.	-4.4835	3.79312	0.000925819	0.00512497	2.59297	3.80539	2.82351	2.29954	2.65587	5.81585	2.16367	3.43665	305	224	262	2472	142	607	19.68	12.6479	16.8727	172.314	11.3426	31.3329	46.6421	29.4441	40.1576	425.203	26.9555	76.4648
100271874	NR_027347	ZNRF2P2	zinc and ring finger 2 pseudogene 2	transcribed_pseudogene	.	42793	.	.	.	-4.39973	-1.95733	1.88538e-05	0.000175272	0.113201	0.461959	0.0563909	0.144151	0.139061	0.511241	0.599059	0.275575	2	6	5	19	21	13	0.033691	0.082686	0.077203	0.370871	0.467815	0.185237	0.079848	0.192492	0.183746	0.915167	1.11175	0.452053
780851	NR_006880	SNORD3A	small nucleolar RNA, C/D box 3A	snoRNA	.	33189	180710	.	.	-4.31976	1.02336	0.000284744	0.00188022	0.820598	1.7923	0.602357	0.88021	0.979227	3.12468	1.00356	1.24865	26	48	48	345	41	85	2.24181	3.718	4.17522	33.1371	4.41557	6.00995	5.31314	8.65544	9.93715	81.7696	10.4935	14.6667
151176	NM_001291832	ERFE	erythroferrone	protein_coding	NP_001278761.1	26727	615099	.	.	-4.27264	1.78912	1.51245e-24	1.28774e-22	1.19056	2.71953	1.47187	1.16572	0.934098	2.59897	2.77781	2.78181	89	71	45	226	239	363	0.581119	0.407593	0.289711	1.59839	1.94228	1.90609	1.37726	0.948871	0.689521	3.94421	4.61579	4.65161
26471	NM_001042483,NM_012385	NUPR1	nuclear protein 1, transcriptional regulator	protein_coding	NP_001035948.1;NP_036517.1	29990	614812	.	.	-4.22936	5.843	1.86372e-266	4.28442e-263	4.521	6.5529	4.49601	4.57304	4.49396	6.49248	6.56761	6.59861	1082	1302	1064	3978	3829	5924	3.93435	4.13876	3.85838	15.6216	17.2403	17.2312	9.32451	9.63497	9.18307	38.548	40.9713	42.0511
155185	NM_001284355,NM_001321766,NM_133463,XM_011515150,XM_011515151,XM_017011774,XM_017011775,XM_017011776	AMZ1	archaelysin family metallopeptidase 1	protein_coding	NP_001271284.1;NP_001308695.1;NP_597720.1;XP_011513452.1;XP_011513453.1;XP_016867263.1;XP_016867264.1;XP_016867265.1	22231	615168	.	.	-4.20307	1.33467	2.44383e-31	2.89162e-29	0.974718	2.34658	0.923625	1.03619	0.964341	2.362	2.42302	2.25471	45	60	47	185	178	233	0.100654	0.116944	0.103946	0.539248	0.525204	0.438348	0.238551	0.272244	0.247396	1.33066	1.24814	1.06975
3604	NM_001561,XM_006710618	TNFRSF9	TNF receptor superfamily member 9	protein_coding	NP_001552.2;XP_006710681.1	11924	602250	.	.	-4.15177	2.41702	1.55792e-43	3.09506e-41	1.61765	3.25709	1.6565	1.64922	1.54724	3.29226	3.10406	3.37494	108	122	95	393	310	579	0.506662	0.350858	0.311446	1.41049	1.27392	1.55982	1.2008	0.816792	0.74125	3.48055	3.02744	3.80658
26871	NR_004430	RNU1-1	RNA, U1 small nuclear 1	snRNA	.	10120	.	.	.	-4.08785	-2.33787	0.003592	0.0160162	0.087376	0.32002	0.0837807	0.121104	0.0572428	0.681979	0.102366	0.175715	3	5	2	27	3	8	0.29182	0.430605	0.224959	3.3607	0.395325	0.687591	0.69162	1.00244	0.535409	8.29291	0.939481	1.678
6060	NR_004421	RNU1-4	RNA, U1 small nuclear 4	snRNA	.	10128	180680	.	.	-4.08564	-2.33785	0.00360106	0.0160344	0.0875099	0.32002	0.0563909	0.121104	0.0850344	0.681979	0.102366	0.175715	2	5	3	27	3	8	0.136677	0.510898	0.342659	3.42262	0.381342	0.723246	0.323929	1.18936	0.815538	8.44571	0.90625	1.76501
26870	NR_004427	RNU1-2	RNA, U1 small nuclear 2	snRNA	.	10123	.	.	.	-4.0844	-2.33767	0.00170244	0.00866679	0.0875099	0.327884	0.0563909	0.121104	0.0850344	0.641151	0.166785	0.175715	2	5	3	25	5	8	0.136094	0.501198	0.281947	3.1551	0.605455	0.722765	0.322547	1.16678	0.671044	7.78557	1.43885	1.76384
22843	NM_014906,NR_048561,XM_017024359,XM_024450657	PPM1E	protein phosphatase, Mg2+/Mn2+ dependent 1E	protein_coding	NP_055721.3;XP_016879848.1;XP_024306425.1	19322	.	.	.	-4.05727	1.515	7.97218e-30	8.78687e-28	1.08946	2.48544	1.22364	1.03619	1.00855	2.46502	2.59675	2.39454	67	60	50	202	206	263	0.195092	0.152393	0.126359	0.642324	0.748894	0.61805	0.462372	0.354768	0.300738	1.58501	1.77973	1.50829
29968	NM_021154,NM_058179	PSAT1	phosphoserine aminotransferase 1	protein_coding	NP_066977.1;NP_478059.1	19129	610936	.	.	-3.93801	8.79724	6.09473e-145	7.54434e-142	7.5011	9.47297	7.54914	7.47878	7.4754	9.48643	9.45892	9.47355	9347	10128	8744	32002	28671	43848	82.13	77.6685	76.5383	303.014	311.171	307.737	194.65	180.811	182.163	747.721	739.491	751.002
7436	NM_001018056,NM_001322225,NM_001322226,NM_003383,XR_001746373,XR_002956805	VLDLR	very low density lipoprotein receptor	protein_coding	NP_001018066.1;NP_001309154.1;NP_001309155.1;NP_003374.3	12698	192977	.	.	-3.75824	3.70096	5.28681e-84	2.57804e-81	2.69463	4.43294	2.74419	2.71188	2.6278	4.49106	4.41244	4.39533	286	317	256	960	828	1238	0.600646	0.581047	0.716719	2.35592	2.80349	2.08489	1.42354	1.35267	1.70581	5.8135	6.66243	5.08797
57761	NM_001301188,NM_001301190,NM_001301193,NM_001301196,NM_001301201,NM_021158,XM_017027989	TRIB3	tribbles pseudokinase 3	protein_coding	NP_001288117.1;NP_001288119.1;NP_001288122.1;NP_001288125.1;NP_001288130.1;NP_066981.2;XP_016883478.1	16228	607898	.	.	-3.68469	5.63284	1.03573e-179	1.66669e-176	4.47165	6.30408	4.39439	4.47192	4.54863	6.24377	6.27655	6.39191	1005	1210	1107	3341	3122	5125	7.92371	8.24872	8.79268	28.1529	30.1834	32.1435	18.7794	19.2029	20.9268	69.4706	71.7302	78.4429
157638	NM_174911,NR_156466,XM_017013107,XM_017013108	LRATD2	LRAT domain containing 2	protein_coding	NP_777571.1;XP_016868596.1;XP_016868597.1	24166	609483	.	.	-3.66448	1.11338	6.06091e-23	4.53638e-21	0.933947	2.13146	0.829681	1.08465	0.887512	2.19575	2.08251	2.11611	39	64	42	160	132	206	0.136994	0.193079	0.143993	0.606392	0.570895	0.583232	0.324679	0.449485	0.342708	1.49634	1.35672	1.42332
105370625	XR_944150	LOC105370625	uncharacterized LOC105370625	lncRNA	.	.	.	.	.	-3.6455	-1.91921	0.000642591	0.00376843	0.137084	0.457584	0.137048	0.18917	0.0850344	0.465201	0.711304	0.196248	5	8	3	17	26	9	0.154678	0.19773	0.06917	0.541824	0.998816	0.217792	0.366589	0.460313	0.164626	1.33701	2.37367	0.5315
643343	gene-RPL5P4	RPL5P4	ribosomal protein L5 pseudogene 4	pseudogene	.	36095	.	.	.	-3.62715	-2.78824	0.00640436	0.0256164	0.0635639	0.218791	0.0837807	0.0496681	0.0572428	0.31755	0.102366	0.236457	3	2	2	11	3	11	0.038063	0.018089	0.029222	0.219637	0.054333	0.15355	0.090209	0.04211	0.069548	0.54198	0.12912	0.374722
160428	NM_001034173,NR_027752,XM_011537986,XM_011537988,XM_011537989,XM_017018889,XM_017018890	ALDH1L2	aldehyde dehydrogenase 1 family member L2	protein_coding	NP_001029345.2;XP_011536288.1;XP_011536290.1;XP_011536291.1;XP_016874378.1;XP_016874379.1	26777	613584	.	.	-3.61666	4.71343	1.95645e-113	1.4992e-110	3.62634	5.39682	3.76724	3.60568	3.50611	5.47323	5.32623	5.39101	633	638	512	1940	1596	2530	1.65007	1.48799	1.32827	5.54065	5.14792	5.26162	3.91071	3.46402	3.16132	13.6722	12.2339	12.8405
2119	NM_004454	ETV5	ETS variant transcription factor 5	protein_coding	NP_004445.1	3494	601600	.	.	-3.60372	3.3668	3.18916e-42	6.18312e-40	2.44783	4.10171	2.6962	2.33502	2.31225	4.22362	4.02634	4.05518	275	231	196	790	624	965	1.29664	0.954656	0.923184	4.03125	3.65296	3.64671	3.07307	2.22243	2.19721	9.94757	8.68118	8.89944
339039	gene-PKD1P3	PKD1P3	polycystin 1, transient receptor potential channel interacting pseudogene 3	pseudogene	.	30067	.	.	.	-3.46687	3.65837	1.02793e-24	8.89327e-23	2.73427	4.32757	2.72692	2.80159	2.67429	3.84424	4.62799	4.51048	282	341	266	597	968	1346	0.843678	0.889989	0.79171	1.92587	3.58435	3.21887	1.99954	2.07188	1.8843	4.7523	8.51813	7.85534
4902	NM_004558,XM_011528041	NRTN	neurturin	protein_coding	NP_004549.1;XP_011526343.1	8007	602018	.	.	-3.45351	-1.00465	6.91491e-06	7.16976e-05	0.265229	0.748339	0.213434	0.316363	0.265889	0.488404	0.753865	1.00275	8	14	10	18	28	62	0.127926	0.194067	0.155528	0.290743	0.544886	0.792566	0.303187	0.451786	0.370162	0.71744	1.29491	1.93418
3008	NM_005321	H1-4	H1.4 linker histone, cluster member	protein_coding	NP_005312.1	4718	142220	.	.	-3.44109	-0.0956992	0.00168468	0.00858897	0.496846	1.12953	0.544389	0.60919	0.336957	2.0474	0.551597	0.789582	23	30	13	140	19	45	0.555539	0.629759	0.309255	3.70793	0.572014	0.871582	1.31664	1.46607	0.736036	9.14973	1.35938	2.12701
6286	NM_005980	S100P	S100 calcium binding protein P	protein_coding	NP_005971.1	10504	600614	.	.	-3.43108	1.96015	9.04544e-29	9.39091e-27	1.45903	2.80561	1.38647	1.40395	1.58666	2.70181	2.80336	2.91165	81	94	99	246	244	403	3.29966	3.33717	4.04683	10.8788	12.379	13.1895	7.82027	7.76888	9.63159	26.8447	29.4184	32.1876
85442	NM_001347864,NM_001347865,NM_001347866,NM_152643,XM_017016858,XM_017016859,XM_024448245	KNDC1	kinase non-catalytic C-lobe domain containing 1	protein_coding	NP_001334793.1;NP_001334794.1;NP_001334795.1;NP_689856.6;XP_016872347.1;XP_016872348.1;XP_024304013.1	29374	616237	.	.	-3.42836	-0.0394682	2.08168e-11	5.62998e-10	0.510315	1.29913	0.420962	0.558622	0.55136	1.46897	1.16996	1.25845	17	27	23	79	51	86	0.13064	0.213554	0.144974	0.623654	0.361554	0.476168	0.309619	0.49715	0.345043	1.53893	0.859226	1.16204
26864	NR_004426	RNVU1-7	RNA, variant U1 small nuclear 7	snRNA	.	37500	.	.	.	-3.39653	-2.72255	0.0150567	0.0510101	0.0717669	0.22971	0.0563909	0.0738754	0.0850344	0.465201	0.0690446	0.154886	2	3	3	17	2	7	0.144063	0.288069	0.281018	2.12494	0.253538	0.621213	0.341434	0.670622	0.668831	5.24352	0.602528	1.51601
53844	NR_024086	COPG2IT1	COPG2 imprinted transcript 1	lncRNA	.	2238	610581	.	.	-3.32534	-0.130767	4.1777e-08	6.78381e-07	0.490295	1.20715	0.504409	0.395328	0.571147	1.38492	0.874498	1.36204	21	18	24	72	34	97	0.115804	0.085546	0.130062	0.432473	0.233322	0.433565	0.274458	0.199151	0.309552	1.06718	0.554484	1.05807
27127	NM_001291501,NM_148674,XM_011530144,XM_011530145,XR_244368	SMC1B	structural maintenance of chromosomes 1B	protein_coding	NP_001278430.1;NP_683515.4;XP_011528446.1;XP_011528447.1	11112	608685	.	.	-3.29598	1.28685	4.23029e-21	2.80139e-19	1.08548	2.24197	0.923625	1.09651	1.23629	2.23057	2.2554	2.23995	45	65	67	165	154	230	0.202822	0.248602	0.300267	0.811622	0.861368	0.864912	0.480692	0.578739	0.714643	2.00277	2.04702	2.11073
333932	NM_001005464	H3C15	H3 clustered histone 15	protein_coding	NP_001005464.1	20505	.	.	.	-3.28031	-1.45721	0.01767	0.0580567	0.214668	0.53261	0.213434	0.18917	0.2414	1.21449	0.228451	0.154886	8	8	9	59	7	7	0.278151	0.244595	0.297708	2.36219	0.277335	0.203977	0.659224	0.569413	0.708554	5.82898	0.65908	0.497786
729595	gene-HMGB3P22	HMGB3P22	high mobility group box 3 pseudogene 22	pseudogene	.	39314	.	.	.	-3.22251	-1.55684	6.09694e-05	0.000494267	0.190641	0.564554	0.11066	0.295928	0.165335	0.661709	0.64501	0.386943	4	13	6	26	23	19	0.110231	0.352823	0.171321	0.867365	0.881058	0.478948	0.26125	0.821367	0.407749	2.14032	2.09382	1.16882
126961	NM_021059	H3C14	H3 clustered histone 14	protein_coding	NP_066403.2	20503	142780	.	.	-3.19255	-1.38086	0.0165449	0.055168	0.230195	0.555586	0.238023	0.211163	0.2414	1.24206	0.228451	0.196248	9	9	9	61	7	9	0.325353	0.280505	0.295427	2.41731	0.290415	0.236922	0.771094	0.653011	0.703125	5.96498	0.690165	0.578185
100420109	gene-WBP1P1	WBP1P1	WBP1 pseudogene 1	pseudogene	.	54567	.	.	.	-3.15313	-2.46416	0.0108169	0.0391598	0.0934899	0.281893	0.0563909	0.166836	0.0572428	0.555856	0.134935	0.154886	2	7	2	21	4	7	0.028286	0.087377	0.027676	0.356259	0.066563	0.077935	0.06704	0.203413	0.065869	0.87911	0.158186	0.190192
107985075	XR_001752778	LOC107985075	uncharacterized LOC107985075	lncRNA	.	.	.	.	.	-3.15143	-1.16859	0.000762666	0.00435207	0.240825	0.64506	0.11066	0.395328	0.216488	0.441618	0.502519	0.991044	4	18	8	16	17	61	0.043166	0.162356	0.084854	0.185285	0.221524	0.51891	0.102304	0.377962	0.201955	0.457211	0.526448	1.26635
100505633	NR_038849	LINC01133	long intergenic non-protein coding RNA 1133	lncRNA	.	49447	.	.	.	-3.13805	3.15171	4.00342e-44	8.15481e-42	2.40104	3.85845	2.23483	2.46884	2.49944	3.84649	3.86096	3.8679	186	259	230	598	552	840	3.14613	3.83709	3.89306	10.9451	11.5955	11.3859	7.4564	8.9327	9.26561	27.0082	27.5564	27.786
10252	NM_001258038,NM_001258039,NM_001375410,NM_005841,NM_199327	SPRY1	sprouty RTK signaling antagonist 1	protein_coding	NP_001244967.1;NP_001244968.1;NP_001362339.1;NP_005832.1;NP_955359.1	11269	602465	.	.	-3.10394	-0.738852	8.77089e-06	8.86565e-05	0.358008	0.899206	0.355048	0.336513	0.382463	1.18639	0.893658	0.617569	14	15	15	57	35	33	0.081195	0.074682	0.084312	0.364018	0.323672	0.20198	0.192435	0.173858	0.200664	0.898256	0.769201	0.492912
9201	NM_001195415,NM_001195416,NM_001195430,NM_001330071,NM_001330072,NM_004734,XM_017020847,XM_017020848	DCLK1	doublecortin like kinase 1	protein_coding	NP_001182344.1;NP_001182345.1;NP_001182359.1;NP_001317000.1;NP_001317001.1;NP_004725.1;XP_016876336.1;XP_016876337.1	2700	604742	.	.	-3.09395	4.66121	4.72832e-105	3.17034e-102	3.74148	5.29431	3.73521	3.75538	3.73384	5.37938	5.20684	5.29671	618	714	608	1815	1466	2366	1.66014	1.72731	1.68973	5.03344	4.77022	4.89309	3.93456	4.02115	4.02162	12.4206	11.3363	11.9411
105378936	XR_947756	LOC105378936	uncharacterized LOC105378936	lncRNA	.	.	.	.	.	-3.09226	1.84468	7.27979e-17	3.50738e-15	1.45174	2.67063	1.50264	1.5917	1.26087	2.9308	2.46846	2.61264	92	115	69	296	185	316	0.440551	0.48293	0.331094	1.53934	1.10558	1.21785	1.04411	1.12426	0.788013	3.79848	2.62738	2.97204
1491	NM_001190463,NM_001902,NM_153742,XM_005270509,XM_017000416	CTH	cystathionine gamma-lyase	protein_coding	NP_001177392.1;NP_001893.2;NP_714964.2;XP_005270566.1;XP_016855905.1	2501	607657	.	.	-3.04069	4.18354	1.63461e-72	7.10924e-70	3.32111	4.82679	3.37951	3.17331	3.4105	4.87464	4.79142	4.81431	472	458	476	1266	1089	1676	3.10843	2.86446	3.10532	8.14168	7.28906	7.33829	7.36705	6.66842	7.39075	20.0905	17.3223	17.9084
83667	NM_031459,XR_946773	SESN2	sestrin 2	protein_coding	NP_113647.1	20746	607767	.	.	-3.01025	5.16841	7.89572e-136	9.07557e-133	4.24179	5.78263	4.22638	4.32586	4.17314	5.83634	5.76383	5.74772	889	1088	842	2508	2176	3257	4.95653	5.31618	4.70312	15.1139	15.0306	14.5355	11.7471	12.376	11.1936	37.2953	35.7198	35.4725
100169757	NR_023368	RNA5S6	RNA, 5S ribosomal 6	rRNA	.	34367	.	.	.	-2.9594	-2.9608	0.0228074	0.070829	0.0635639	0.18978	0.0837807	0.0496681	0.0572428	0.237641	0.197948	0.133752	3	2	2	8	6	6	0.319444	0.193436	0.212808	1.27707	1.16797	0.733404	0.757089	0.450315	0.506491	3.1513	2.77566	1.7898
10797	NM_006636,NR_027405,XM_006711924	MTHFD2	methylenetetrahydrofolate dehydrogenase (NADP+ dependent) 2, methenyltetrahydrofolate cyclohydrolase	protein_coding	NP_006627.2;XP_006711987.1	7434	604887	.	.	-2.93247	7.67432	4.95784e-96	2.84934e-93	6.7127	8.25601	6.73407	6.66522	6.7388	8.27068	8.25641	8.24095	5291	5738	5228	13753	12435	18624	25.0975	23.554	24.5599	67.7626	72.0906	78.5115	59.4817	54.8334	58.4533	167.212	171.322	191.6
1132	NM_000741,NM_001366692	CHRM4	cholinergic receptor muscarinic 4	protein_coding	NP_000732.2;NP_001353621.1	1953	118495	.	.	-2.93197	-1.96547	0.00241758	0.0115716	0.145722	0.38259	0.162962	0.18917	0.0850344	0.441618	0.166785	0.539367	6	8	3	16	5	28	0.036769	0.040822	0.01267	0.112276	0.031424	0.137624	0.087143	0.095032	0.030154	0.277054	0.074678	0.335857
53833	NM_144717,XM_006713665,XM_011512910,XM_011512911,XM_017006632	IL20RB	interleukin 20 receptor subunit beta	protein_coding	NP_653318.2;XP_006713728.1;XP_011511212.1;XP_011511213.1;XP_016862121.1	6004	605621	.	.	-2.92802	2.9838	5.26438e-38	8.9173e-36	2.3282	3.68035	2.19771	2.34002	2.44686	3.70509	3.68519	3.65077	180	232	220	538	484	714	1.79017	2.01587	2.1852	5.80835	5.97798	5.70745	4.24274	4.69292	5.20084	14.3328	14.2066	13.9285
27074	NM_014398,XM_005247360,XM_006713586,XM_011512688,XM_024453453	LAMP3	lysosomal associated membrane protein 3	protein_coding	NP_055213.2;XP_005247417.1;XP_006713649.1;XP_011510990.1;XP_024309221.1	14582	605883	.	.	-2.90839	2.10613	8.0722e-21	5.25902e-19	1.67412	2.891	1.79551	1.43232	1.79452	2.89218	2.9294	2.85143	124	97	122	287	270	384	0.740622	0.504989	0.709656	1.85384	1.98603	1.83182	1.75529	1.17561	1.689	4.57456	4.71976	4.47036
105378973	XR_001742666	LOC105378973	uncharacterized LOC105378973	lncRNA	.	.	.	.	.	-2.89776	-2.85301	0.0227908	0.0708193	0.071633	0.212511	0.0837807	0.0738754	0.0572428	0.237641	0.287588	0.112303	3	3	2	8	9	5	0.096248	0.06782	0.064015	0.283236	0.376495	0.114245	0.228109	0.157884	0.152357	0.698916	0.894732	0.278805
100128012	gene-ISCA1P4	ISCA1P4	iron-sulfur cluster assembly 1 pseudogene 4	pseudogene	.	38025	.	.	.	-2.85405	-1.6349	0.000387192	0.00245264	0.191822	0.498532	0.0837807	0.275199	0.216488	0.441618	0.451713	0.602264	3	12	8	16	15	32	0.087977	0.293781	0.233876	0.487783	0.54838	0.744368	0.208508	0.683918	0.556632	1.20366	1.30322	1.81655
6004	NM_002928,XM_024448796	RGS16	regulator of G protein signaling 16	protein_coding	NP_002919.3;XP_024304564.1	9997	602514	.	.	-2.84844	1.7772	1.24348e-14	4.84505e-13	1.45597	2.5762	1.4822	1.62485	1.26087	2.44143	2.46846	2.8187	90	119	69	198	185	374	0.717365	0.832733	0.549088	1.71204	1.83411	2.397	1.70017	1.93859	1.30685	4.22465	4.35873	5.84964
378707	NR_145670	RN7SL3	RNA component of signal recognition particle 7SL3	scRNA	.	23135	612180	.	.	-2.84121	-1.57072	0.0274672	0.0817009	0.212466	0.483263	0.213434	0.232825	0.191138	1.05268	0.102366	0.294744	8	10	7	48	3	14	0.490931	0.535847	0.44878	3.34269	0.213201	0.71877	1.16352	1.24744	1.06811	8.24847	0.506668	1.75409
100507551	NR_147835	LOC100507551	uncharacterized LOC100507551	lncRNA	.	.	.	.	.	-2.84035	-0.534162	3.83601e-07	5.17861e-06	0.427225	0.993172	0.355048	0.395328	0.531298	0.989029	1.12203	0.868463	14	18	22	44	48	51	0.335699	0.382768	0.536348	1.17814	1.45076	1.00793	0.795613	0.891078	1.27652	2.90719	3.4477	2.45976
140730	NM_001205317,NM_182970	RIMS4	regulating synaptic membrane exocytosis 4	protein_coding	NP_001192246.1;NP_892015.1	16183	611601	.	.	-2.7672	3.45548	6.7909e-33	8.74233e-31	2.76458	4.09362	2.96648	2.68069	2.64658	4.12342	3.97329	4.18413	342	309	260	734	600	1061	1.2193	0.964248	0.922172	2.82492	2.64398	3.02531	2.88976	2.24476	2.1948	6.97082	6.28336	7.38296
8739	NM_003806,NR_073189,XM_017020146	HRK	harakiri, BCL2 interacting protein	protein_coding	NP_003797.1;XP_016875635.1	5185	603447	.	.	-2.75617	-0.989012	5.21133e-06	5.55001e-05	0.320683	0.757001	0.420962	0.275199	0.265889	0.741132	0.753865	0.776006	17	12	10	30	28	44	0.052799	0.030365	0.029191	0.107256	0.10665	0.114845	0.125134	0.07069	0.069476	0.264667	0.253452	0.280268
3934	NM_005564	LCN2	lipocalin 2	protein_coding	NP_005555.2	6526	600181	.	.	-2.75472	2.34151	1.66131e-22	1.20967e-20	1.87728	3.07721	1.6565	1.99178	1.98357	3.06419	3.09167	3.07578	108	170	146	329	307	459	2.54323	3.48324	3.42366	8.355	8.93471	8.63424	6.0275	8.10893	8.14841	20.6169	21.2331	21.071
100507086	NR_038289	DLG1-AS1	DLG1 antisense RNA 1	lncRNA	.	44154	.	.	.	-2.74277	-1.25716	3.62053e-05	0.000310729	0.268615	0.646104	0.238023	0.254168	0.313655	0.721683	0.599059	0.617569	9	11	12	29	21	33	0.091893	0.101468	0.132363	0.34979	0.293283	0.292183	0.21779	0.236216	0.315028	0.863147	0.69698	0.713044
10411	NM_001098531,NM_001098532,NM_006105,XM_005268571,XM_011537752,XM_011537755,XM_011537758,XM_017018688,XM_024448795,XR_001748550,XR_001748551,XR_002957282	RAPGEF3	Rap guanine nucleotide exchange factor 3	protein_coding	NP_001092001.2;NP_001092002.1;NP_006096.2;XP_005268628.1;XP_011536054.1;XP_011536057.1;XP_011536060.1;XP_016874177.1;XP_024304563.1	16629	606057	.	.	-2.7365	1.55484	3.12784e-14	1.16782e-12	1.3581	2.4061	1.28392	1.50534	1.28503	2.39921	2.61419	2.20492	72	105	71	191	209	223	0.22987	0.456921	0.241122	0.909543	1.23394	0.730693	0.544798	1.06371	0.573876	2.2444	2.93245	1.78319
8614	NM_003714	STC2	stanniocalcin 2	protein_coding	NP_003705.1	11374	603665	.	.	-2.73452	7.64242	2.4537e-86	1.27371e-83	6.75506	8.19785	6.76797	6.76663	6.73058	8.2121	8.17212	8.20933	5418	6160	5198	13204	11727	18219	19.5873	19.4683	18.7386	51.5199	52.4674	52.6477	46.4224	45.3221	44.5984	127.131	124.688	128.481
105372712	XR_001754704,XR_936981	WI2-87327B8.2	uncharacterized WI2-87327B8.2, transcript variant X2	lncRNA	.	.	.	.	.	-2.71761	0.877102	2.10015e-10	4.90503e-09	0.976707	1.87714	1.02601	1.13153	0.772578	1.88204	2.04872	1.70065	52	68	35	120	128	139	0.461742	0.529225	0.305201	1.15816	1.41361	0.998766	1.09434	1.23203	0.726387	2.8579	3.35942	2.43739
57528	NM_001370486,NM_001370487,NM_020768,XM_005268493,XM_011537671,XM_011537672,XM_011537673	KCTD16	potassium channel tetramerization domain containing 16	protein_coding	NP_001357415.1;NP_001357416.1;NP_065819.1;XP_005268550.1;XP_011535973.1;XP_011535974.1;XP_011535975.1	29244	613423	.	.	-2.71191	1.6473	2.88893e-17	1.44375e-15	1.42085	2.46573	1.44044	1.30517	1.51696	2.54466	2.30634	2.54621	86	84	92	216	161	299	0.118655	0.10125	0.127033	0.344864	0.292386	0.335171	0.281217	0.235708	0.302343	0.85099	0.694848	0.817951
26863	NR_004400	RNVU1-18	RNA, variant U1 small nuclear 18	snRNA	.	37496	.	.	.	-2.70573	-2.78622	0.045468	0.121722	0.0808557	0.210771	0.0563909	0.0738754	0.112301	0.417643	0.102366	0.112303	2	3	4	15	3	5	0.144063	0.292799	0.366734	1.89495	0.354835	0.444778	0.341434	0.681632	0.872838	4.67601	0.843258	1.08544
84706	NM_001142466,NM_133443,XM_017023790	GPT2	glutamic--pyruvic transaminase 2	protein_coding	NP_001135938.1;NP_597700.1;XP_016879279.1	18062	138210	.	.	-2.68993	5.38524	1.13114e-126	1.01124e-123	4.56392	5.95306	4.52752	4.62311	4.54112	5.932	5.92906	5.99811	1107	1350	1101	2683	2445	3886	5.34738	5.70241	5.31952	13.9978	14.64	15.045	12.6734	13.2751	12.6606	34.5412	34.7916	36.7158
5097	NM_001278613,NM_001278615,NM_002587,NM_032420,XM_005268452,XM_005268454,XM_005268455,XM_017009517,XM_017009518	PCDH1	protocadherin 1	protein_coding	NP_001265542.1;NP_001265544.1;NP_002578.2;NP_115796.2;XP_005268509.2;XP_005268511.2;XP_005268512.1;XP_016865006.1;XP_016865007.1	8655	603626	.	.	-2.67554	0.069365	9.30655e-08	1.42223e-06	0.638104	1.30458	0.676193	0.60919	0.62893	1.5594	1.10569	1.24865	30	30	27	87	47	85	0.150575	0.067485	0.072176	0.445808	0.148193	0.231911	0.356867	0.157104	0.171782	1.10008	0.352178	0.565957
101929174	XR_001748318,XR_001748319,XR_001748320	LOC101929174	uncharacterized LOC101929174, transcript variant X1	lncRNA	.	.	.	.	.	-2.66224	0.788748	5.79993e-13	1.92836e-11	0.952125	1.80439	1.01182	0.88021	0.964341	1.90808	1.79726	1.70782	51	48	47	123	101	140	0.236999	0.18856	0.227574	0.639068	0.583721	0.561177	0.561694	0.438966	0.541634	1.57697	1.3872	1.3695
9076	NM_021101	CLDN1	claudin 1	protein_coding	NP_066924.1	2032	603718	.	.	-2.65312	5.04493	7.47591e-99	4.45564e-96	4.25299	5.61284	4.23556	4.3246	4.1988	5.66108	5.53053	5.64691	895	1087	858	2216	1845	3033	5.01614	5.32312	4.79231	13.4019	12.7977	13.5893	11.8884	12.3922	11.4059	33.0706	30.4135	33.1632
283212	NM_001039548	KLHL35	kelch like family member 35	protein_coding	NP_001034637.2	26597	.	.	.	-2.6315	1.50718	1.22039e-11	3.42134e-10	1.34793	2.35538	1.12161	1.33552	1.58666	2.33025	2.53098	2.20492	59	87	99	180	195	223	0.579023	0.753976	0.97473	1.92804	2.3942	1.77244	1.3723	1.75525	2.31989	4.75765	5.68978	4.32547
80035	NR_026808	ANP32A-IT1	ANP32A intronic transcript 1	lncRNA	.	25672	.	.	.	-2.62382	-1.45621	0.000374063	0.00238487	0.23504	0.541507	0.213434	0.275199	0.216488	0.533721	0.399052	0.691749	8	12	8	20	13	38	0.041445	0.057284	0.044996	0.122429	0.087864	0.176811	0.098226	0.133355	0.107092	0.302108	0.208807	0.43149
3219	NM_024017	HOXB9	homeobox B9	protein_coding	NP_076922.1	5120	142964	.	.	-2.61062	2.6137	3.24428e-18	1.73445e-16	2.12802	3.29421	2.03885	1.99812	2.3471	3.09852	3.44333	3.34077	156	171	202	338	403	564	1.16062	1.11146	1.50113	2.72096	3.71941	3.36525	2.7507	2.58746	3.57274	6.71427	8.8391	8.21255
3844	gene-KRASP1	KRASP1	KRAS proto-oncogene, GTPase pseudogene 1	pseudogene	.	6406	.	.	.	-2.61041	-2.49111	0.0241763	0.0741463	0.107516	0.266974	0.0563909	0.0496681	0.216488	0.417643	0.166785	0.216492	2	2	8	15	5	10	0.005464	0.004873	0.027045	0.057511	0.019675	0.028088	0.01295	0.011344	0.064369	0.141916	0.046756	0.068547
107985057	XR_001738127	LOC107985057	uncharacterized LOC107985057	lncRNA	.	.	.	.	.	-2.5993	-2.39207	0.0143198	0.0490599	0.11158	0.271094	0.11066	0.166836	0.0572428	0.291402	0.134935	0.386943	4	7	2	10	4	19	0.013139	0.020756	0.006808	0.035915	0.017152	0.05114	0.03114	0.048319	0.016204	0.088624	0.04076	0.124802
348156	gene-PKD1P5	PKD1P5	polycystin 1, transient receptor potential channel interacting pseudogene 5	pseudogene	.	30069	.	.	.	-2.59367	3.16834	4.84129e-29	5.15934e-27	2.5778	3.8069	2.49667	2.7686	2.46813	3.7657	3.86096	3.79405	233	332	224	563	552	795	0.431863	0.538283	0.413562	1.12784	1.2671	1.17826	1.02353	1.25312	0.984292	2.78307	3.01123	2.87542
9108	NM_004686,XM_006716414,XM_011544693,XM_017013956,XM_024447325	MTMR7	myotubularin related protein 7	protein_coding	NP_004677.3;XP_006716477.2;XP_011542995.1;XP_016869445.1;XP_024303093.1	7454	603562	.	.	-2.57853	-1.25175	0.00182349	0.009147	0.267586	0.611052	0.0837807	0.336513	0.382463	0.465201	0.551597	0.816358	3	15	15	17	19	47	0.007831	0.043063	0.049233	0.060229	0.077929	0.131139	0.018559	0.10025	0.117176	0.148621	0.185197	0.320033
110006323	NR_146336	PKD1P4-NPIPA8	PKD1P4-NPIPA8 readthrough	transcribed_pseudogene	.	.	.	.	.	-2.57155	4.4929	1.56484e-19	9.15687e-18	3.74912	5.04373	3.6323	4.0535	3.56156	5.35197	4.76954	5.00968	572	891	534	1780	1072	1928	1.55379	2.11812	1.44697	5.22452	3.60545	4.19021	3.68253	4.93096	3.44384	12.8921	8.56828	10.2258
9249	NM_001319225,NM_001324370,NM_004753,XM_006711036,XM_017002809	DHRS3	dehydrogenase/reductase 3	protein_coding	NP_001306154.1;NP_001311299.1;NP_004744.2;XP_006711099.1;XP_016858298.1	17693	612830	.	.	-2.56203	5.63591	8.33112e-112	6.09384e-109	4.85284	6.18125	4.77862	4.92956	4.85035	6.21363	6.14931	6.18082	1327	1683	1376	3271	2855	4419	12.8495	14.6989	13.9375	33.9331	33.8375	34.4069	30.4535	34.2189	33.1716	83.7337	80.4141	83.9665
105378120	XR_943243,XR_943244,XR_943245	LOC105378120	uncharacterized LOC105378120, transcript variant X3	lncRNA	.	.	.	.	.	-2.55026	-1.38078	0.00428779	0.0185034	0.250605	0.550268	0.162962	0.275199	0.313655	0.701967	0.228451	0.720385	6	12	12	28	7	40	0.028475	0.052597	0.056997	0.150363	0.039954	0.196304	0.067487	0.122444	0.135654	0.371039	0.09495	0.479059
26872	NM_012449	STEAP1	STEAP family member 1	protein_coding	NP_036581.1	11378	604415	.	.	-2.54879	3.33775	3.09293e-34	4.44388e-32	2.74394	3.95318	2.76126	2.65685	2.8137	3.87318	3.93681	4.04955	290	303	298	610	584	961	4.58714	4.18918	4.69901	10.4198	11.4407	12.1647	10.8716	9.75236	11.1838	25.7121	27.1885	29.6868
91523	NM_001281429,NM_138371,XM_005269224,XM_011538978,XM_017020207,XM_017020208,XM_017020209,XM_017020210,XM_017020211,XM_017020212,XM_017020213,XM_017020214,XM_017020215,XM_017020216	PCED1B	PC-esterase domain containing 1B	protein_coding	NP_001268358.1;NP_612380.1;XP_005269281.1;XP_011537280.1;XP_016875696.1;XP_016875697.1;XP_016875698.1;XP_016875699.1;XP_016875700.1;XP_016875701.1;XP_016875702.1;XP_016875703.1;XP_016875704.1;XP_016875705.1	28255	.	.	.	-2.54442	2.01028	2.20641e-19	1.26354e-17	1.70526	2.75038	1.7014	1.74278	1.6716	2.7554	2.63141	2.86432	113	134	108	257	212	388	0.902552	0.855644	0.886892	2.46041	2.18196	2.63164	2.13907	1.99193	2.11083	6.07134	5.18538	6.42225
111089941	NM_001355008	MMP24-AS1-EDEM2	MMP24-AS1-EDEM2 readthrough	protein_coding	NP_001341937.1	.	.	.	.	-2.51529	-1.23516	0.0004527	0.00280726	0.281444	0.641339	0.213434	0.414411	0.216488	0.511241	0.795207	0.617569	8	19	8	19	30	33	0.058187	0.130189	0.058948	0.160154	0.294311	0.211872	0.137904	0.303078	0.140298	0.395198	0.699425	0.517053
84707	NM_001168399,NM_001168400,NM_001168401,NM_032621	BEX2	brain expressed X-linked 2	protein_coding	NP_001161871.1;NP_001161872.1;NP_001161873.1;NP_116010.1	30933	300691	.	.	-2.50147	1.07927	8.51765e-10	1.82269e-08	1.13595	1.99528	1.04006	1.22096	1.14683	1.83755	2.28473	1.86356	53	76	60	115	158	163	1.20445	1.48034	1.35706	2.77308	4.41733	2.91016	2.85457	3.44622	3.22984	6.84288	10.4977	7.10196
3755	NM_002237,XM_006723785,XM_011528800,XM_011528801,XM_011528802,XM_011528803,XM_011528804,XM_011528805,XM_011528806	KCNG1	potassium voltage-gated channel modifier subfamily G member 1	protein_coding	NP_002228.2;XP_006723848.1;XP_011527102.1;XP_011527103.1;XP_011527104.1;XP_011527105.1;XP_011527106.1;XP_011527107.1;XP_011527108.1	6248	603788	.	.	-2.48567	6.12815	4.9427e-132	4.6787e-129	5.36273	6.65492	5.35617	5.37412	5.3579	6.60822	6.67982	6.67672	2005	2311	1977	4314	4142	6257	15.8033	15.9952	15.6371	37.1135	41.1844	39.8538	37.4543	37.2367	37.2168	91.5816	97.8738	97.2593
85824	gene-RPL12P12	RPL12P12	ribosomal protein L12 pseudogene 12	pseudogene	.	15951	.	.	.	-2.48214	-2.96126	0.0318293	0.0917916	0.0704389	0.180563	0.0563909	0.0976831	0.0572428	0.20999	0.197948	0.133752	2	4	2	7	6	6	0.05271	0.081511	0.039903	0.209501	0.228543	0.141844	0.124924	0.189756	0.09497	0.516968	0.543127	0.346156
109864281	NR_146147	RNA5-8SN2	RNA, 5.8S ribosomal N2	rRNA	.	53521	.	.	.	-2.4369	-2.15833	0.0138841	0.047832	0.148725	0.336651	0.162962	0.144151	0.139061	0.555856	0.197948	0.256149	6	6	5	21	6	12	0.649732	0.603775	0.607531	2.68718	0.859695	1.17662	1.53988	1.40558	1.44594	6.63092	2.04305	2.87143
401428	NR_002158	OR2A20P	olfactory receptor family 2 subfamily A member 20 pseudogene	transcribed_pseudogene	.	15413	.	.	.	-2.42839	-2.03532	0.00555021	0.0228016	0.163656	0.382186	0.11066	0.18917	0.191138	0.368464	0.502519	0.275575	4	8	7	13	17	13	0.075372	0.142671	0.13967	0.283992	0.415344	0.2155	0.178633	0.332136	0.33242	0.700782	0.987056	0.525906
100506235	XR_245000	LOC100506235	uncharacterized LOC100506235	lncRNA	.	.	.	.	.	-2.42083	-1.95998	0.0046388	0.0196545	0.176129	0.397146	0.238023	0.0738754	0.216488	0.441618	0.399052	0.350768	9	3	8	16	13	17	0.116894	0.033297	0.103548	0.234171	0.209335	0.190201	0.27704	0.077515	0.246448	0.577843	0.497481	0.464166
9284	NM_006985	NPIPA1	nuclear pore complex interacting protein family member A1	protein_coding	NP_008916.2	7909	606406	.	.	-2.409	-0.926218	5.87564e-05	0.000478738	0.362989	0.755318	0.399323	0.375988	0.313655	0.661709	0.774684	0.829562	16	17	12	26	29	48	0.269388	0.250994	0.201322	0.48434	0.626975	0.669577	0.638455	0.584311	0.479153	1.19516	1.48999	1.63404
6510	NM_001145144,NM_001145145,NM_005628	SLC1A5	solute carrier family 1 member 5	protein_coding	NP_001138616.1;NP_001138617.1;NP_005619.1	10943	109190	.	.	-2.4056	8.67776	1.49636e-63	5.73321e-61	7.9159	9.17877	7.90765	7.9084	7.93166	9.1617	9.17825	9.19634	11998	13661	12015	25543	23595	36172	81.6026	81.0323	81.4068	191.92	203.08	200.582	193.4	188.642	193.751	473.584	482.616	489.5
107984948	XR_001738029	LOC107984948	uncharacterized LOC107984948, transcript variant X1	lncRNA	.	.	.	.	.	-2.40433	-0.070889	2.99332e-06	3.33812e-05	0.618033	1.18209	0.524538	0.60919	0.720371	1.00521	1.16996	1.3711	22	30	32	45	51	98	0.467346	0.55171	0.687727	1.03947	1.35611	1.68193	1.10762	1.28438	1.63681	2.56502	3.22277	4.10458
102723733	XR_427503	LOC102723733	uncharacterized LOC102723733	lncRNA	.	.	.	.	.	-2.40043	-1.2947	0.000615658	0.00363966	0.279738	0.598568	0.162962	0.316363	0.35989	0.641151	0.47734	0.677215	6	14	14	25	16	37	0.034219	0.081148	0.091369	0.183243	0.129794	0.198146	0.0811	0.188913	0.217461	0.452172	0.308453	0.483556
1054	NM_001252296,NM_001806,XM_024451327	CEBPG	CCAAT enhancer binding protein gamma	protein_coding	NP_001239225.1;NP_001797.1;XP_024307095.1	1837	138972	.	.	-2.39387	6.05455	3.79003e-103	2.43956e-100	5.3275	6.56637	5.41464	5.28296	5.28489	6.60291	6.52754	6.56866	2090	2166	1877	4298	3723	5801	10.8172	9.79924	9.68526	23.9838	23.7994	23.9963	25.637	22.8125	23.0512	59.1828	56.5589	58.5605
100996720	NR_160510	LOC100996720	uncharacterized LOC100996720	lncRNA	.	.	.	.	.	-2.39248	-2.31464	0.0191376	0.0618732	0.13402	0.307064	0.137048	0.0738754	0.191138	0.368464	0.316272	0.236457	5	3	7	13	10	11	0.123465	0.053411	0.171649	0.327538	0.286776	0.205863	0.292614	0.12434	0.40853	0.808237	0.681517	0.502387
143282	NM_152429	FGFBP3	fibroblast growth factor binding protein 3	protein_coding	NP_689642.3	23428	.	.	.	-2.38464	3.40333	1.43127e-34	2.09381e-32	2.85784	3.99362	2.85167	2.91648	2.80537	4.05901	3.98674	3.9351	312	374	296	700	606	883	2.35627	2.46884	2.23082	5.70913	5.66848	5.33782	5.5844	5.74742	5.30942	14.0879	13.471	13.0264
5798	NM_001199763,NM_001199764,NM_002846,XM_011511566,XM_017004609,XM_017004610,XM_017004611,XM_017004612	PTPRN	protein tyrosine phosphatase receptor type N	protein_coding	NP_001186692.1;NP_001186693.1;NP_002837.1;XP_011509868.1;XP_016860098.1;XP_016860099.1;XP_016860100.1;XP_016860101.1	9676	601773	.	.	-2.38148	-0.631849	0.000144496	0.00103712	0.432158	0.899099	0.563972	0.541365	0.191138	0.922439	0.893658	0.881201	24	26	7	40	35	52	0.123121	0.116731	0.031948	0.230181	0.230339	0.220392	0.2918	0.271748	0.076037	0.567998	0.547397	0.537845
7453	NM_004184,NM_173701,NM_213645,NM_213646,XM_005268044,XM_006720249,XM_011537133,XM_011537136,XM_017021627,XM_017021629,XM_024449706,XM_024449707,XM_024449708	WARS1	tryptophanyl-tRNA synthetase 1	protein_coding	NP_004175.2;NP_776049.1;NP_998810.1;NP_998811.1;XP_005268101.1;XP_006720312.1;XP_011535435.1;XP_011535438.1;XP_016877116.1;XP_016877118.1;XP_024305474.1;XP_024305475.1;XP_024305476.1	12729	191050	.	.	-2.38079	7.61706	3.09507e-61	1.0597e-58	6.87196	8.11559	6.855	6.84433	6.91656	8.10862	8.06026	8.1779	5758	6504	5920	12287	10849	17825	42.1343	41.6787	43.0957	95.7109	97.2454	101.028	99.8593	97.0275	102.569	236.177	231.102	246.549
283807	NM_001367807,NM_001367808,NM_001367809,NM_203373,XM_006720478,XM_011521468,XM_011521469,XM_011521472	FBXL22	F-box and leucine rich repeat protein 22	protein_coding	NP_001354736.1;NP_001354737.1;NP_001354738.1;NP_976307.2;XP_006720541.1;XP_011519770.1;XP_011519771.1;XP_011519774.1	27537	609088	.	.	-2.37789	-0.906305	0.00053211	0.00322612	0.35938	0.773847	0.285978	0.575676	0.216488	0.760323	0.85508	0.706138	11	28	8	31	33	39	0.035159	0.077984	0.059169	0.106578	0.1297	0.099571	0.083327	0.181545	0.140824	0.262994	0.30823	0.242994
102724830	XR_001738323,XR_001738324,XR_426875	LOC102724830	uncharacterized LOC102724830, transcript variant X2	lncRNA	.	.	.	.	.	-2.37639	-0.807758	0.000659096	0.00384979	0.394439	0.822499	0.238023	0.316363	0.62893	0.779262	0.967851	0.720385	9	14	27	32	39	40	0.109481	0.149286	0.325077	0.416677	0.58747	0.376865	0.259473	0.347536	0.773693	1.0282	1.39611	0.919702
101929693	NR_110861	RARA-AS1	RARA antisense RNA 1	lncRNA	.	49577	.	.	.	-2.37295	1.54734	4.67739e-10	1.03819e-08	1.42851	2.33929	1.69253	1.39438	1.19863	2.23057	2.32763	2.45969	112	93	64	165	164	278	1.20367	0.871611	0.684947	1.91759	2.18889	2.39503	2.85272	2.0291	1.63019	4.73188	5.20186	5.84483
79695	NM_024642,XM_006717287,XM_011519018,XM_011519020,XM_017015133,XM_024447673	GALNT12	polypeptide N-acetylgalactosaminyltransferase 12	protein_coding	NP_078918.3;XP_006717350.1;XP_011517320.1;XP_011517322.1;XP_016870622.1;XP_024303441.1	19877	610290	.	.	-2.3718	1.49015	7.78701e-09	1.41432e-07	1.41003	2.30477	1.26011	1.33552	1.63446	2.40532	2.4875	2.02148	70	87	104	192	188	189	0.326188	0.525062	0.731578	1.40693	1.58726	1.01662	0.773073	1.22234	1.74118	3.47175	3.7721	2.48096
619570	NR_002591	SNORD95	small nucleolar RNA, C/D box 95	snoRNA	.	32757	.	.	.	-2.36786	-2.66274	0.0302455	0.0882042	0.0965987	0.224015	0.0563909	0.121104	0.112301	0.237641	0.197948	0.236457	2	5	4	8	6	11	0.537336	1.09883	1.07271	2.58187	2.06254	2.49933	1.2735	2.55806	2.55307	6.37105	4.90158	6.09937
115560	NM_001258280,NM_145044	ZNF501	zinc finger protein 501	protein_coding	NP_001245209.1;NP_659481.2	23717	.	.	.	-2.35452	-0.942984	0.000149636	0.00106783	0.366897	0.744285	0.377355	0.275199	0.448138	0.834632	0.622218	0.776006	15	12	18	35	22	44	0.08248	0.058846	0.100404	0.208848	0.152261	0.202294	0.195479	0.136994	0.238965	0.515355	0.361844	0.493678
114569	NM_052886,XM_011516807	MAL2	mal, T cell differentiation protein 2	protein_coding	NP_443118.1;XP_011515109.1	13634	609684	.	.	-2.35354	3.97043	9.59884e-47	2.23862e-44	3.37215	4.52342	3.43374	3.29156	3.39115	4.50819	4.49631	4.56578	492	502	469	972	880	1401	3.3603	3.00297	3.21739	7.1952	7.44142	7.67455	7.96398	6.99086	7.65749	17.755	17.6844	18.729
23025	NM_001080421,XM_011527810,XM_011527811,XM_017026502	UNC13A	unc-13 homolog A	protein_coding	NP_001073890.2;XP_011526112.1;XP_011526113.1;XP_016881991.1	23150	609894	.	.	-2.33646	-0.882871	0.000918531	0.00509163	0.38735	0.787903	0.524538	0.232825	0.404688	0.760323	0.985818	0.617569	22	10	16	31	40	33	0.04218	0.016437	0.029719	0.064397	0.093749	0.050181	0.099967	0.038264	0.070733	0.158907	0.222792	0.122462
26227	NM_006623,XM_011541226,XM_011541227,XM_011541228,XM_011541231,XM_024446338	PHGDH	phosphoglycerate dehydrogenase	protein_coding	NP_006614.2;XP_011539528.1;XP_011539529.1;XP_011539530.1;XP_011539533.1;XP_024302106.1	8923	606879	.	.	-2.33022	8.96993	6.63412e-51	1.84062e-48	8.2375	9.45603	8.19035	8.18611	8.33603	9.43329	9.41132	9.5235	14606	16573	15918	30843	27739	45395	150.476	149.586	163.017	343.319	352.891	373.621	356.632	348.234	387.986	847.177	838.638	911.784
105375913	XR_929077	LOC105375913	uncharacterized LOC105375913	lncRNA	.	.	.	.	.	-2.32953	-2.13611	0.0105673	0.0384117	0.155852	0.352343	0.188419	0.166836	0.112301	0.343231	0.47734	0.236457	7	7	4	12	16	11	0.028309	0.021485	0.015458	0.051312	0.07588	0.033957	0.067093	0.050017	0.03679	0.126618	0.180328	0.082869
1978	NM_004095	EIF4EBP1	eukaryotic translation initiation factor 4E binding protein 1	protein_coding	NP_004086.1	3288	602223	.	.	-2.32516	6.87853	2.98987e-63	1.11891e-60	6.16521	7.37087	6.11731	6.18839	6.18994	7.31715	7.43089	7.36457	3433	4107	3558	7080	6999	10117	80.1796	83.8566	82.8632	178.475	202.307	188.878	190.027	195.217	197.217	440.407	480.778	460.937
55323	NM_001286679,NM_018357,NM_197958	LARP6	La ribonucleoprotein 6, translational regulator	protein_coding	NP_001273608.1;NP_060827.2;NP_932062.1	24012	611300	.	.	-2.32204	4.65314	2.9809e-66	1.16997e-63	4.01365	5.17672	4.06051	4.01963	3.9608	5.14396	5.16013	5.22607	787	869	720	1535	1418	2250	8.17839	7.59739	8.37252	13.6758	15.2811	15.5353	19.383	17.6866	19.9269	33.7465	36.3151	37.9123
112267872	XR_001754053,XR_002958402,XR_002958403,XR_002958404,XR_002958405,XR_002958406	LOC112267872	uncharacterized LOC112267872, transcript variant X5	lncRNA	.	.	.	.	.	-2.32167	-1.49202	0.0021363	0.0104174	0.251362	0.531737	0.162962	0.254168	0.336957	0.417643	0.622218	0.55535	6	11	13	15	22	29	0.290245	0.476885	0.324947	0.349479	0.633793	0.625452	0.687887	1.11018	0.773385	0.862379	1.50619	1.52635
5723	NM_001370503,NM_001370504,NM_001370505,NM_001370506,NM_001370507,NM_001370508,NM_001370509,NM_001370510,NM_001370511,NM_001370512,NM_001370513,NM_001370514,NM_001370515,NM_001370516,NM_001370517,NM_001370518,NM_001370519,NM_001370520,NM_001370521,NM_001370522,NM_004577,XM_006715761,XM_017012467,XM_017012468,XM_017012469,XR_002956470	PSPH	phosphoserine phosphatase	protein_coding	NP_001357432.1;NP_001357433.1;NP_001357434.1;NP_001357435.1;NP_001357436.1;NP_001357437.1;NP_001357438.1;NP_001357439.1;NP_001357440.1;NP_001357441.1;NP_001357442.1;NP_001357443.1;NP_001357444.1;NP_001357445.1;NP_001357446.1;NP_001357447.1;NP_001357448.1;NP_001357449.1;NP_001357450.1;NP_001357451.1;NP_004568.2;XP_006715824.1;XP_016867956.1;XP_016867957.1;XP_016867958.1	9577	172480	.	.	-2.32116	6.01612	3.40503e-117	2.73969e-114	5.32152	6.51561	5.31848	5.31695	5.32914	6.53906	6.49889	6.50887	1952	2219	1937	4110	3649	5563	15.307	14.7767	15.5669	34.6903	36.3657	34.3847	36.278	34.3999	37.0498	85.6022	86.4222	83.9124
100421239	gene-FANCD2P1	FANCD2P1	FANCD2 pseudogene 1	pseudogene	.	44487	.	.	.	-2.32013	-2.18247	0.015057	0.0510101	0.14829	0.319493	0.188419	0.144151	0.112301	0.181799	0.371983	0.404697	7	6	4	6	12	20	0.448661	0.355104	0.246457	0.422085	0.957874	1.09777	1.06334	0.826676	0.586576	1.04154	2.27637	2.679
6288	NM_000331,NM_001178006,NM_199161	SAA1	serum amyloid A1	protein_coding	NP_000322.2;NP_001171477.1;NP_954630.2	10513	104750	.	.	-2.31518	1.14756	8.17002e-11	2.01028e-09	1.21197	2.02726	1.04006	1.26368	1.33218	1.97532	2.13176	1.97471	53	80	75	131	138	181	1.9289	2.54866	2.64302	4.97405	6.21622	5.12199	4.57155	5.93325	6.29047	12.274	14.7727	12.4997
2617	NM_001316772,NM_002047,XM_006715686	GARS1	glycyl-tRNA synthetase 1	protein_coding	NP_001303701.1;NP_002038.2;XP_006715749.1	4162	600287	.	.	-2.31089	8.44316	9.26447e-58	2.92321e-55	7.72266	8.92731	7.75403	7.68658	7.72736	8.93657	8.90015	8.9452	10781	11706	10422	21846	19451	30383	81.1688	77.9327	78.4889	179.99	181.994	184.107	192.372	181.426	186.806	444.146	432.504	449.295
105372708	XR_936966	LOC105372708	uncharacterized LOC105372708	lncRNA	.	.	.	.	.	-2.31012	-1.39253	0.00251338	0.0119272	0.269814	0.544804	0.33239	0.211163	0.265889	0.488404	0.425623	0.720385	13	9	10	18	14	40	0.056937	0.033465	0.04108	0.082154	0.071054	0.137122	0.134943	0.077907	0.097772	0.202725	0.168858	0.334633
100129550	NR_024618	LINC02035	long intergenic non-protein coding RNA 2035	lncRNA	.	52875	.	.	.	-2.30568	0.0958464	0.00265784	0.012484	0.682389	1.30057	0.953628	0.254168	0.839371	1.42154	1.2613	1.21886	47	11	39	75	57	82	0.153465	0.029336	0.126695	0.264275	0.230692	0.2137	0.363715	0.068294	0.301538	0.652129	0.548234	0.521515
400793	NM_001085375,NM_001135240	C1orf226	chromosome 1 open reading frame 226	protein_coding	NP_001078844.1;NP_001128712.1	34351	.	.	.	-2.29821	0.287061	5.12675e-08	8.21709e-07	0.78535	1.41066	0.845769	0.720713	0.789568	1.5149	1.31913	1.39794	40	37	36	83	61	101	0.184435	0.147096	0.16552	0.415141	0.349228	0.373903	0.437114	0.342438	0.393944	1.02441	0.829932	0.912473
643159	gene-ATF4P3	ATF4P3	activating transcription factor 4 pseudogene 3	pseudogene	.	788	.	.	.	-2.2977	-0.318307	1.00247e-05	9.95243e-05	0.547007	1.04132	0.504409	0.625659	0.510953	0.887955	1.08916	1.14684	21	31	21	38	46	75	0.280158	0.360414	0.274797	0.54849	0.764399	0.803884	0.66398	0.839039	0.654026	1.35346	1.81658	1.9618
2921	NM_002090	CXCL3	C-X-C motif chemokine ligand 3	protein_coding	NP_002081.2	4604	139111	.	.	-2.29494	2.09808	6.3631e-17	3.09351e-15	1.84019	2.79588	1.8682	1.92681	1.72557	2.75061	2.80842	2.8286	133	160	114	256	245	377	2.38322	2.50322	2.03656	4.96249	5.43395	5.40114	5.64828	5.82747	4.84708	12.2455	12.9137	13.1809
101927843	NR_109959	LINC01687	long intergenic non-protein coding RNA 1687	lncRNA	.	52474	.	.	.	-2.27494	-1.73793	0.00449744	0.0191982	0.216161	0.453033	0.285978	0.121104	0.2414	0.511241	0.425623	0.422234	11	5	9	19	14	21	0.228888	0.093207	0.186912	0.424228	0.347507	0.345964	0.542469	0.216985	0.444856	1.04683	0.825843	0.84429
51175	NM_016262,XM_011535875,XM_017010918	TUBE1	tubulin epsilon 1	protein_coding	NP_057346.1;XP_011534177.1;XP_016866407.1	20775	607345	.	.	-2.27191	3.9627	1.73415e-34	2.51405e-32	3.39412	4.50314	3.40688	3.23633	3.53913	4.53907	4.5227	4.44765	482	481	525	994	897	1286	4.16751	3.63508	4.48508	9.30246	9.57347	8.84888	9.87711	8.46241	10.6746	22.9549	22.7512	21.5948
833	NM_001014437,NM_001194997,NM_001378136,NM_001378137,NM_001378138,NM_001378139,NM_001378140,NM_001751,NM_139273,NR_036542,NR_165428,NR_165429,NR_165430,XM_024448701,XM_024448702,XM_024448703,XM_024448704,XM_024448705,XR_001747998,XR_002957203,XR_002957204,XR_930913,XR_930914	CARS1	cysteinyl-tRNA synthetase 1	protein_coding	NP_001014437.1;NP_001181926.1;NP_001365065.1;NP_001365066.1;NP_001365067.1;NP_001365068.1;NP_001365069.1;NP_001742.1;NP_644802.1;XP_024304469.1;XP_024304470.1;XP_024304471.1;XP_024304472.1;XP_024304473.1	1493	123859	.	.	-2.26486	6.83615	6.27201e-62	2.19411e-59	6.14956	7.31744	6.10859	6.15616	6.18393	7.34661	7.2702	7.33551	3412	4015	3543	7227	6257	9914	24.2968	24.9429	25.4231	55.5051	55.1624	58.9183	57.584	58.0667	60.5079	136.965	131.092	143.784
23127	NM_001303420,NM_001303421,NM_015101	COLGALT2	collagen beta(1-O)galactosyltransferase 2	protein_coding	NP_001290349.1;NP_001290350.1;NP_055916.1	16790	617533	.	.	-2.26428	2.14806	5.27823e-16	2.32705e-14	1.89143	2.83835	1.98901	1.86573	1.81955	2.81627	2.94785	2.75092	149	151	125	270	274	354	0.553196	0.493539	0.462577	1.08339	1.26405	1.0539	1.31109	1.14896	1.10095	2.67338	3.00399	2.57193
112267866	XR_002957444,XR_002957445,XR_002957446	LOC112267866	uncharacterized LOC112267866, transcript variant X1	lncRNA	.	.	.	.	.	-2.26197	-1.45432	0.00342374	0.0153749	0.262465	0.529272	0.377355	0.144151	0.265889	0.488404	0.451713	0.6477	15	6	10	18	15	35	0.175407	0.046294	0.055669	0.245257	0.238579	0.276868	0.415718	0.107773	0.132494	0.6052	0.566978	0.675668
182	NM_000214	JAG1	jagged canonical Notch ligand 1	protein_coding	NP_000205.1	6188	601920	.	.	-2.25089	4.32655	7.65531e-49	1.89522e-46	3.73766	4.84663	3.68243	3.79232	3.73823	4.89757	4.77343	4.86889	594	734	610	1287	1075	1743	1.92858	2.08531	1.97669	4.51534	4.32466	4.53043	4.57079	4.85458	4.70458	11.1421	10.2775	11.0561
118812	NM_001098831,NM_178832,XM_011539250,XM_011539251	MORN4	MORN repeat containing 4	protein_coding	NP_001092301.1;NP_849154.1;XP_011537552.1;XP_011537553.1	24001	617736	.	.	-2.24148	3.53337	2.44442e-27	2.41322e-25	3.02351	4.09015	3.07964	2.85145	3.13943	4.09725	4.12083	4.05237	374	355	386	720	669	963	3.0494	2.54584	3.15212	6.40702	6.79227	6.31991	7.22715	5.92669	7.50216	15.81	16.1417	15.4231
121268	NM_001303126,NM_144593,NR_130123	RHEBL1	RHEB like 1	protein_coding	NP_001290055.1;NP_653194.1	21166	.	.	.	-2.24112	1.24785	2.97685e-09	5.81743e-08	1.28499	2.07599	1.1988	1.43232	1.22385	2.22367	1.86678	2.13751	65	97	66	164	108	210	1.02613	1.37185	1.07965	2.90233	2.18628	2.72145	2.43195	3.19364	2.5696	7.16183	5.19566	6.64142
105372476	NR_136528,NR_136529	ZNF460-AS1	ZNF460 antisense RNA 1	lncRNA	.	53774	.	.	.	-2.22485	-0.720987	0.00012676	0.000924668	0.433398	0.848422	0.285978	0.523898	0.490317	0.870398	0.912567	0.7623	11	25	20	37	36	43	0.254319	0.558181	0.499332	1.02931	1.11788	0.867914	0.602741	1.29944	1.18843	2.53994	2.65661	2.11806
3770	NM_013348	KCNJ14	potassium inwardly rectifying channel subfamily J member 14	protein_coding	NP_037480.1	6260	603953	.	.	-2.21153	-0.223576	0.00133394	0.00702413	0.585428	1.10146	0.463288	0.866418	0.426577	1.22834	1.24647	0.829562	19	47	17	60	56	48	0.094685	0.202712	0.083428	0.320475	0.343558	0.189059	0.224406	0.471911	0.198561	0.790809	0.816458	0.461379
376693	NR_026667	RPS10P7	ribosomal protein S10 pseudogene 7	transcribed_pseudogene	.	36423	.	.	.	-2.20032	1.25938	9.62381e-10	2.04309e-08	1.30032	2.08406	1.21127	1.47839	1.21129	2.13823	1.96062	2.15335	66	102	65	152	118	213	1.80498	2.44672	1.78684	4.51058	4.02575	4.69506	4.27783	5.69593	4.25273	11.1303	9.56711	11.4578
8835	NM_001270467,NM_001270468,NM_001270469,NM_001270470,NM_001270471,NM_003877,XM_011538929,XM_011538935,XM_011538936,XM_017020147,XM_017020148,XM_017020149,XM_017020151,XM_017020152,XM_017020155,XR_944810	SOCS2	suppressor of cytokine signaling 2	protein_coding	NP_001257396.1;NP_001257397.1;NP_001257398.1;NP_001257399.1;NP_001257400.1;NP_003868.1;XP_011537231.1;XP_011537237.1;XP_011537238.1;XP_016875636.1;XP_016875637.1;XP_016875638.1;XP_016875640.1;XP_016875641.1;XP_016875644.1	19382	605117	.	.	-2.19836	1.68381	3.8418e-12	1.15125e-10	1.58581	2.43357	1.56228	1.50534	1.68981	2.56663	2.40311	2.33097	98	105	110	220	175	249	0.723717	0.685801	0.812427	1.74561	1.64781	1.47955	1.71523	1.59654	1.9336	4.30749	3.91598	3.6107
80830	NM_030641,XM_011530392	APOL6	apolipoprotein L6	protein_coding	NP_085144.1;XP_011528694.1	14870	607256	.	.	-2.17715	2.90073	1.66775e-19	9.65378e-18	2.5084	3.48857	2.55165	2.57017	2.40337	3.61835	3.43026	3.4171	244	282	212	504	399	598	0.465834	0.470344	0.400145	1.03242	0.930852	0.90901	1.10404	1.09495	0.952357	2.5476	2.21215	2.21835
6301	NM_001330669,NM_006513,NR_034072	SARS1	seryl-tRNA synthetase 1	protein_coding	NP_001317598.1;NP_006504.2	10537	607529	.	.	-2.17505	7.98238	3.34273e-50	8.67601e-48	7.32446	8.4407	7.35257	7.28015	7.34067	8.42239	8.4269	8.47282	8150	8818	7960	15283	14000	21882	78.0784	73.6848	76.404	156.619	164.406	166.688	185.048	171.537	181.844	386.476	390.706	406.785
80853	NM_030647,XM_011516587	KDM7A	lysine demethylase 7A	protein_coding	NP_085150.1;XP_011514889.1	22224	.	.	.	-2.17403	3.46456	5.89569e-31	6.92507e-29	2.99215	4.01041	3.02417	2.9851	2.96719	4.0336	3.96652	4.0311	358	395	337	687	597	948	0.750673	0.728409	0.712646	1.55698	1.54849	1.59438	1.77911	1.69573	1.69612	3.84202	3.67996	3.89094
159686	NM_001008723	CFAP58	cilia and flagella associated protein 58	protein_coding	NP_001008723.1	26676	.	.	.	-2.17167	0.87734	3.33611e-09	6.42931e-08	1.09963	1.80297	1.21127	1.03619	1.05144	1.88204	1.77677	1.7501	66	60	53	120	99	146	0.389618	0.308184	0.312646	0.762405	0.724666	0.689003	0.923403	0.717448	0.744108	1.88132	1.72215	1.68144
261729	NM_001040665,NM_001040666,NM_001244944,NM_001244945,NM_001244946,NM_152999,XM_006715921,XM_017011953,XM_017011954,XM_017011955,XM_017011956,XM_017011957,XM_017011958	STEAP2	STEAP2 metalloreductase	protein_coding	NP_001035755.1;NP_001035756.1;NP_001231873.1;NP_001231874.1;NP_001231875.1;NP_694544.2;XP_006715984.1;XP_016867442.1;XP_016867443.1;XP_016867444.1;XP_016867445.1;XP_016867446.1;XP_016867447.1	17885	605094	.	.	-2.16831	2.40319	9.61851e-18	4.94508e-16	2.11489	3.03972	2.18512	2.09	2.06955	2.97254	3.07918	3.06745	178	186	158	306	304	456	0.493759	0.551004	0.445641	0.993876	1.04014	1.02055	1.17022	1.28273	1.06064	2.4525	2.47188	2.49056
162394	NM_001330183,NM_144975	SLFN5	schlafen family member 5	protein_coding	NP_001317112.1;NP_659412.3	28286	614952	.	.	-2.16657	6.35339	8.88086e-68	3.66438e-65	5.7185	6.81615	5.72897	5.69555	5.73097	6.93973	6.7213	6.78743	2611	2902	2575	5440	4264	6761	4.80207	4.66217	4.71915	10.76	9.67922	9.95894	11.381	10.8535	11.2317	26.5516	23.0025	24.3038
101926911	NR_110104	VPS33B-DT	VPS33B divergent transcript	lncRNA	.	51413	.	.	.	-2.16438	-1.82432	0.0129841	0.0452829	0.199317	0.400917	0.162962	0.295928	0.139061	0.291402	0.371983	0.539367	6	13	5	10	12	28	0.063337	0.127938	0.055865	0.124446	0.166617	0.260416	0.150109	0.297838	0.13296	0.307085	0.395962	0.635519
105377607	XR_939619	LOC105377607	uncharacterized LOC105377607	lncRNA	.	.	.	.	.	-2.16207	-1.77226	0.0134766	0.0466778	0.213959	0.4252	0.33239	0.144151	0.165335	0.291402	0.47734	0.50686	13	6	6	10	16	26	0.150347	0.056961	0.062534	0.117235	0.221541	0.241837	0.356325	0.132603	0.148832	0.289289	0.526487	0.59018
105374746	XR_925966	LOC105374746	uncharacterized LOC105374746	lncRNA	.	.	.	.	.	-2.1563	-0.528322	0.000100006	0.000756606	0.50411	0.937476	0.544389	0.541365	0.426577	1.03703	0.985818	0.789582	23	26	17	47	40	45	0.11431	0.112752	0.084321	0.254463	0.247279	0.181651	0.270917	0.262486	0.200687	0.627917	0.587653	0.443301
6536	NM_001024845,NM_001261380,NM_001328626,NM_001328627,NM_001328628,NM_001328629,NM_001328630,NM_006934,NM_201649,NR_048548,XM_011542017,XM_017002152,XM_017002153,XM_024449295	SLC6A9	solute carrier family 6 member 9	protein_coding	NP_001020016.1;NP_001248309.1;NP_001315555.1;NP_001315556.1;NP_001315557.1;NP_001315558.1;NP_001315559.1;NP_008865.2;NP_964012.2;XP_011540319.1;XP_016857641.1;XP_016857642.1;XP_024305063.1	11056	601019	.	.	-2.15562	6.05463	1.034e-85	5.19973e-83	5.42979	6.52114	5.35687	5.44659	5.4859	6.51207	6.55224	6.49909	2006	2433	2165	4033	3788	5525	12.8465	13.5212	13.7031	27.7742	29.7642	28.024	30.4464	31.4773	32.6139	68.536	70.7339	68.3897
100422300	gene-LOC100422300	LOC100422300	pyridine nucleotide-disulphide oxidoreductase domain 1 pseudogene	pseudogene	.	.	.	.	.	-2.15379	-1.86829	0.0195891	0.0630213	0.202221	0.417578	0.213434	0.254168	0.139061	0.533721	0.502519	0.216492	8	11	5	20	17	10	0.082244	0.090976	0.045902	0.222297	0.205456	0.080233	0.194919	0.211791	0.109248	0.548542	0.488261	0.195801
107983971	XR_242293,XR_927626,XR_927627,XR_927631,XR_927633,XR_927634	LOC107983971	uncharacterized LOC107983971, transcript variant X1	lncRNA	.	.	.	.	.	-2.15327	-1.07359	0.000838837	0.00471483	0.35594	0.689422	0.30937	0.375988	0.382463	0.661709	0.835397	0.571158	12	17	15	26	32	30	0.277196	0.51314	0.519392	0.980284	1.43541	0.841862	0.65696	1.19458	1.23617	2.41896	3.41121	2.05448
56241	NM_019601	SUSD2	sushi domain containing 2	protein_coding	NP_062547.1	30667	615825	.	.	-2.14869	-0.0666608	2.32075e-05	0.000209453	0.66141	1.15365	0.639747	0.641943	0.702541	1.11364	1.00356	1.34375	28	32	31	52	41	95	0.168946	0.169058	0.187853	0.338066	0.306153	0.458712	0.400406	0.393566	0.447096	0.834215	0.727567	1.11944
100289495	NR_040022	LOC100289495	uncharacterized LOC100289495	lncRNA	.	.	.	.	.	-2.14804	-1.70554	0.0121524	0.0429796	0.22922	0.455342	0.213434	0.232825	0.2414	0.661709	0.371983	0.332334	8	10	9	26	12	16	0.035285	0.039792	0.041926	0.138545	0.068922	0.063023	0.083627	0.092636	0.099784	0.341876	0.163792	0.1538
16	NM_001605,XR_933220	AARS1	alanyl-tRNA synthetase 1	protein_coding	NP_001596.2	20	601065	.	.	-2.14721	8.41759	9.8055e-46	2.10387e-43	7.76929	8.86876	7.71392	7.75427	7.8397	8.85104	8.84184	8.91339	10484	12271	11270	20586	18679	29719	58.9993	60.3687	63.3229	125.18	130.081	133.61	139.83	140.538	150.711	308.896	309.136	326.062
105372663	XR_936848	LOC105372663	uncharacterized LOC105372663	lncRNA	.	.	.	.	.	-2.14608	2.38486	2.32776e-14	8.87636e-13	2.10213	3.01951	1.92987	2.22583	2.15069	2.92656	3.10406	3.0279	141	210	170	295	310	442	2.70702	3.54041	3.27061	6.14239	7.40658	6.8235	6.41571	8.24202	7.78415	15.1571	17.6016	16.6521
7052	NM_001323316,NM_001323317,NM_001323318,NM_004613,NM_198951,XM_011529028	TGM2	transglutaminase 2	protein_coding	NP_001310245.1;NP_001310246.1;NP_001310247.1;NP_004604.2;NP_945189.1;XP_011527330.1	11778	190196	.	.	-2.14577	7.73535	1.22471e-46	2.81542e-44	7.09173	8.18797	7.05831	7.04898	7.16789	8.16191	8.16315	8.23886	6637	7504	7056	12751	11654	18597	26.0577	26.6617	27.7397	53.6316	62.1608	59.8397	61.7573	62.0681	66.0213	132.342	147.724	146.033
100508120	NR_046229	GMDS-DT	GMDS divergent transcript	lncRNA	.	48993	.	.	.	-2.14177	0.1355	4.54467e-05	0.000377168	0.746523	1.27653	0.763471	0.720713	0.755385	0.972667	1.44136	1.41556	35	37	34	43	70	103	0.423579	0.387549	0.411987	0.558617	1.05197	0.994967	1.00389	0.90221	0.980543	1.37845	2.49998	2.42812
105373945	XR_001739947,XR_001739948,XR_001739949,XR_924016	LOC105373945	uncharacterized LOC105373945, transcript variant X1	lncRNA	.	.	.	.	.	-2.14118	-1.04659	0.00225017	0.0108705	0.353956	0.692789	0.463288	0.433246	0.165335	0.641151	0.774684	0.662533	19	20	6	25	29	36	0.055181	0.053884	0.016884	0.098935	0.10269	0.089335	0.13078	0.125442	0.040185	0.244133	0.244042	0.218013
493900	NR_073431	TMEM9B-AS1	TMEM9B antisense RNA 1	lncRNA	.	19230	.	.	.	-2.13715	1.18445	8.82765e-10	1.88401e-08	1.28113	2.01783	1.21127	1.22096	1.41115	1.91666	2.03153	2.1053	66	76	82	124	126	204	1.20527	1.20719	1.4874	2.45186	2.84266	2.98908	2.85652	2.81033	3.54005	6.05024	6.75552	7.29456
54899	NM_001289095,NM_001289096,NM_001289098,NM_001289099,NM_001289100,NM_001289101,NM_001349488,NM_001349489,NM_001349490,NM_001349491,NM_001349492,NM_001349493,NM_001349494,NM_001349495,NM_001349496,NM_001349497,NM_001349498,NM_001349499,NM_001349500,NM_001349501,NM_001349502,NM_001349503,NM_001349504,NM_001349506,NM_001349507,NM_001349508,NM_001349509,NM_001349510,NM_001349511,NM_001349512,NM_001349…	PXK	PX domain containing serine/threonine kinase like	protein_coding	NP_001276024.1;NP_001276025.1;NP_001276027.1;NP_001276028.1;NP_001276029.1;NP_001276030.1;NP_001336417.1;NP_001336418.1;NP_001336419.1;NP_001336420.1;NP_001336421.1;NP_001336422.1;NP_001336423.1;NP_001336424.1;NP_001336425.1;NP_001336426.1;NP_001336427.1;NP_001336428.1;NP_001336429.1;NP_001336430.1;NP_001336431.1;NP_001336432.1;NP_001336433.1;NP_001336435.1;NP_001336436.1;NP_001336437.1;NP_001336…	23326	611450	.	.	-2.13482	4.79783	1.78106e-50	4.69848e-48	4.22908	5.28062	4.25075	4.18155	4.25493	5.38789	5.26777	5.18621	905	979	894	1826	1531	2187	5.55487	5.23784	5.41459	11.7123	11.3217	11.0489	13.1652	12.1936	12.8869	28.9013	26.9057	26.9638
390598	NM_001365915	SKOR1	SKI family transcriptional corepressor 1	protein_coding	NP_001352844.1	21326	611273	.	.	-2.13095	-1.57329	0.00459488	0.0195094	0.251196	0.500183	0.188419	0.275199	0.28997	0.533721	0.527267	0.439561	7	12	11	20	18	22	0.033155	0.053859	0.051614	0.108621	0.114353	0.088787	0.078578	0.125383	0.122843	0.268034	0.271758	0.216675
105374013	XM_011513341	LOC105374013	endogenous retrovirus group K member 5 Gag polyprotein	protein_coding	XP_011511643.1	.	.	.	.	-2.12447	0.53797	4.26488e-07	5.69075e-06	0.933391	1.56282	0.908386	1.03619	0.855597	1.58115	1.69175	1.41556	44	60	40	89	91	103	0.210146	0.24929	0.189952	0.461848	0.540842	0.395674	0.498052	0.580343	0.452092	1.13966	1.2853	0.965602
64849	NM_001011554,NM_001193339,NM_001193340,NM_001193342,NM_022829	SLC13A3	solute carrier family 13 member 3	protein_coding	NP_001011554.1;NP_001180268.1;NP_001180269.1;NP_001180271.1;NP_073740.2	14430	606411	.	.	-2.12098	-1.78862	0.0153245	0.0517312	0.212754	0.419281	0.355048	0.144151	0.139061	0.368464	0.399052	0.490327	14	6	5	13	13	25	0.059051	0.022557	0.020671	0.065632	0.071434	0.092829	0.139951	0.052513	0.049199	0.161954	0.169761	0.226541
79608	NM_001135109,NM_001206671,NM_001206672,NM_001346690,NM_001346691,NM_001346692,NM_001346693,NM_001346694,NM_024557,NR_144484,NR_144485,NR_144497,XM_006718317,XM_006718318,XM_006718321,XM_017018287,XM_024448684,XM_024448685,XM_024448686,XR_001747957,XR_001747959,XR_002957192,XR_002957193,XR_002957194,XR_002957195,XR_428848,XR_428851,XR_930896,XR_930897,XR_930898,XR_930900,XR_930901,XR_930903,XR_930…	RIC3	RIC3 acetylcholine receptor chaperone	protein_coding	NP_001128581.1;NP_001193600.1;NP_001193601.1;NP_001333619.1;NP_001333620.1;NP_001333621.1;NP_001333622.1;NP_001333623.1;NP_078833.3;XP_006718380.1;XP_006718381.1;XP_006718384.1;XP_016873776.1;XP_024304452.1;XP_024304453.1;XP_024304454.1	30338	610509	.	.	-2.12058	-1.09611	0.0129589	0.0452354	0.349111	0.651401	0.524538	0.232825	0.28997	0.922439	0.399052	0.632713	22	10	11	40	13	34	0.169638	0.045315	0.032163	0.129778	0.088704	0.178642	0.402047	0.105491	0.076548	0.320241	0.210803	0.435961
101928415	XR_001755805,XR_001755806,XR_001755807,XR_001755808,XR_001755809,XR_001755810,XR_247303,XR_430500	LOC101928415	uncharacterized LOC101928415, transcript variant X4	lncRNA	.	.	.	.	.	-2.11791	-0.680519	0.00264164	0.012426	0.453852	0.824068	0.377355	0.336513	0.647688	0.870398	0.599059	1.00275	15	15	28	37	21	62	0.098527	0.078607	0.196679	0.2941	0.187315	0.546846	0.233512	0.182996	0.468102	0.725726	0.44515	1.33452
4141	NM_004990,XM_006719398,XR_001748704,XR_002957327	MARS1	methionyl-tRNA synthetase 1	protein_coding	NP_004981.2;XP_006719461.1	6898	156560	.	.	-2.11208	7.95624	2.02109e-46	4.58076e-44	7.32718	8.40107	7.30572	7.30433	7.3715	8.35978	8.41141	8.43201	7888	8968	8133	14632	13850	21270	54.9605	54.3545	56.4087	110.29	119.445	118.054	130.258	126.536	134.254	272.152	283.858	288.098
65243	NM_001369565,NM_023070,XM_005271136,XM_005271138,XM_005271139,XM_017002147	ZFP69B	ZFP69 zinc finger protein B	protein_coding	NP_001356494.1;NP_075558.2;XP_005271193.1;XP_005271195.1;XP_005271196.1;XP_016857636.1	28053	.	.	.	-2.11172	3.92439	5.53766e-34	7.88602e-32	3.42802	4.43352	3.46272	3.3596	3.46175	4.52231	4.39742	4.38083	503	529	495	982	819	1225	2.09063	1.84284	2.07459	4.33207	4.17384	4.00578	4.95485	4.2901	4.93759	10.6899	9.91903	9.77571
100996246	NR_146452	LINC02361	long intergenic non-protein coding RNA 2361	lncRNA	.	53283	.	.	.	-2.10718	-0.887979	0.000648378	0.00379683	0.405394	0.75536	0.33239	0.414411	0.469382	0.870398	0.689543	0.706138	13	19	19	37	25	39	0.166382	0.208228	0.244979	0.506727	0.389477	0.398558	0.394328	0.484752	0.583058	1.25041	0.925585	0.972642
26249	NM_001257194,NM_001257195,NM_017415	KLHL3	kelch like family member 3	protein_coding	NP_001244123.1;NP_001244124.1;NP_059111.2	6354	605775	.	.	-2.10432	1.30212	3.6168e-07	4.90738e-06	1.36545	2.11079	1.22364	1.32547	1.54724	2.02377	2.37611	1.9325	67	86	95	137	171	174	0.184242	0.20719	0.261363	0.409082	0.585244	0.383149	0.436657	0.482336	0.622052	1.00945	1.39082	0.935037
145200	NR_026774	LINC00239	long intergenic non-protein coding RNA 239	lncRNA	.	20119	.	.	.	-2.09725	-0.308587	0.000112926	0.000841099	0.575975	1.01838	0.463288	0.673969	0.590666	0.956118	0.931231	1.16779	19	34	25	42	37	77	0.553508	0.889981	0.743348	1.3594	1.36038	1.83565	1.31183	2.07186	1.76919	3.35448	3.23293	4.47972
101927703	NR_125804	FOXCUT	FOXC1 upstream transcript	lncRNA	.	50650	615976	.	.	-2.0915	-2.15767	0.0321003	0.0923911	0.164006	0.332103	0.0837807	0.166836	0.2414	0.237641	0.502519	0.256149	3	7	9	8	17	12	0.026814	0.065246	0.102114	0.093093	0.248284	0.111714	0.063549	0.151893	0.243035	0.229718	0.590042	0.272627
105376748	XR_001739154,XR_001739155,XR_001739157,XR_001739158,XR_001739159	LOC105376748	uncharacterized LOC105376748, transcript variant X1	lncRNA	.	.	.	.	.	-2.0891	0.887575	9.61269e-07	1.17544e-05	1.12019	1.787	1.05398	0.986047	1.32054	1.92519	1.62453	1.81128	54	56	74	125	85	155	0.438771	0.393645	0.593444	1.11542	0.887883	1.00539	1.0399	0.916401	1.41242	2.75242	2.11003	2.45355
192146	gene-DDX50P1	DDX50P1	DEAD-box helicase 50 pseudogene 1	pseudogene	.	18974	.	.	.	-2.08285	-2.03569	0.016375	0.0546922	0.182131	0.364821	0.188419	0.166836	0.191138	0.393263	0.425623	0.275575	7	7	7	14	14	13	0.055191	0.04682	0.053407	0.1219	0.142115	0.087154	0.130803	0.108996	0.12711	0.300803	0.337733	0.21269
100129484	NM_001354886	LOC100129484	uncharacterized LOC100129484	protein_coding	NP_001341815.1	.	.	.	.	-2.08171	-0.704262	0.00101479	0.00555107	0.459768	0.840234	0.355048	0.395328	0.62893	0.741132	1.00356	0.776006	14	18	27	30	41	44	0.101155	0.113455	0.196072	0.230203	0.369468	0.253015	0.23974	0.264122	0.466657	0.568052	0.878033	0.617458
105379326	XR_001745836,XR_001745837	LOC105379326	uncharacterized LOC105379326, transcript variant X1	lncRNA	.	.	.	.	.	-2.07971	-1.40841	0.0137045	0.0472942	0.292589	0.559975	0.420962	0.166836	0.28997	0.661709	0.667448	0.350768	17	7	11	26	24	17	0.204772	0.073777	0.138204	0.347258	0.371755	0.163575	0.485314	0.171752	0.32893	0.856897	0.883467	0.399188
4773	NM_001136021,NM_001258292,NM_001258294,NM_001258295,NM_001258296,NM_001258297,NM_012340,NM_173091,XM_011528824,XM_011528825,XM_011528826,XM_017027850,XM_017027851	NFATC2	nuclear factor of activated T cells 2	protein_coding	NP_001129493.1;NP_001245221.1;NP_001245223.1;NP_001245224.1;NP_001245225.1;NP_001245226.1;NP_036472.2;NP_775114.1;XP_011527126.1;XP_011527127.1;XP_011527128.1;XP_016883339.1;XP_016883340.1	7776	600490	.	.	-2.07934	3.71322	1.42734e-25	1.3125e-23	3.24672	4.22421	3.11658	3.34227	3.28132	4.28785	4.13901	4.24576	385	522	431	828	678	1110	1.07344	1.22162	1.15195	2.44248	2.2642	2.39073	2.54407	2.84391	2.74168	6.0271	5.38082	5.83434
4207	NM_005919,NR_027307,NR_027308	BORCS8-MEF2B	BORCS8-MEF2B readthrough	protein_coding	NP_005910.1	39979	.	.	.	-2.07499	1.31831	1.46508e-06	1.72972e-05	1.38967	2.11377	1.30735	1.36525	1.49641	2.01581	2.44916	1.87634	74	90	90	136	182	165	0.885681	0.881102	0.991049	1.73092	2.47498	1.49266	2.09908	2.05119	2.35873	4.27125	5.88174	3.6427
255488	NM_182757,XM_005248986	RNF144B	ring finger protein 144B	protein_coding	NP_877434.2;XP_005249043.1	21578	618869	.	.	-2.0729	0.952598	2.66815e-06	2.99831e-05	1.17337	1.8433	1.1988	1.07269	1.24863	2.03957	1.9331	1.55722	65	63	68	139	115	120	0.247963	0.212711	0.259158	0.57446	0.543359	0.368033	0.587677	0.495188	0.616805	1.41755	1.29128	0.898146
54887	NM_017754	UHRF1BP1	UHRF1 binding protein 1	protein_coding	NP_060224.3	21216	.	.	.	-2.0709	5.97903	2.94799e-67	1.18597e-64	5.39475	6.42642	5.39017	5.32391	5.47018	6.4748	6.35208	6.45238	2054	2230	2141	3929	3292	5347	4.14576	3.93523	4.30943	8.55996	8.22334	8.6283	9.82556	9.16116	10.2566	21.1227	19.5426	21.0565
107985207	XR_001738244	LOC107985207	uncharacterized LOC107985207	lncRNA	.	.	.	.	.	-2.06882	-1.64651	0.00732727	0.0285982	0.238427	0.470755	0.213434	0.336513	0.165335	0.555856	0.451713	0.404697	8	15	6	21	15	20	0.147012	0.25134	0.108033	0.442172	0.3538	0.304475	0.348423	0.585117	0.257122	1.09111	0.840797	0.74304
100506023	NR_037845	LOC100506023	uncharacterized LOC100506023	lncRNA	.	.	.	.	.	-2.05824	0.197774	8.26624e-05	0.0006423	0.780688	1.29365	0.658085	0.780772	0.903208	1.24206	1.10569	1.53321	29	41	43	61	47	117	0.099627	0.123081	0.145184	0.224088	0.196163	0.319836	0.236118	0.286532	0.345544	0.552963	0.466178	0.780528
25992	NM_001080437,XM_011510931,XM_011510932,XM_011510933,XM_011510934,XM_011510937,XM_024452784,XR_001738694,XR_001738695,XR_002959254,XR_002959255,XR_002959256,XR_002959257,XR_002959258,XR_002959259,XR_002959260,XR_002959261,XR_002959262,XR_002959263	SNED1	sushi, nidogen and EGF like domains 1	protein_coding	NP_001073906.1;XP_011509233.1;XP_011509234.1;XP_011509235.1;XP_011509236.1;XP_011509239.1;XP_024308552.1	24696	616634	.	.	-2.05797	4.16504	2.81961e-37	4.53732e-35	3.67008	4.65196	3.71126	3.6864	3.61258	4.71659	4.59764	4.64166	607	678	555	1130	947	1480	1.32069	1.36756	1.27517	2.82384	2.74607	2.66165	3.13008	3.18367	3.03493	6.96815	6.52598	6.4955
6509	NM_001193493,NM_001348406,NM_001348407,NM_003038	SLC1A4	solute carrier family 1 member 4	protein_coding	NP_001180422.1;NP_001335335.1;NP_001335336.1;NP_003029.2	10942	600229	.	.	-2.05747	5.73762	2.50099e-73	1.11794e-70	5.16584	6.18632	5.11697	5.16467	5.21586	6.14775	6.22973	6.18147	1691	1991	1787	3123	3021	4421	7.15809	7.37294	7.53752	14.2691	15.8199	14.9723	16.9648	17.1641	17.9395	35.2105	37.5955	36.5383
8828	NM_003872,NM_018534,NM_201264,NM_201266,NM_201267,NM_201279,XM_017005187,XM_017005188,XR_923055,XR_923056,XR_923057	NRP2	neuropilin 2	protein_coding	NP_003863.2;NP_061004.3;NP_957716.1;NP_957718.1;NP_957719.1;NP_958436.1;XP_016860676.1;XP_016860677.1	8005	602070	.	.	-2.05618	5.08612	1.86262e-69	7.88769e-67	4.53845	5.54535	4.53498	4.55057	4.52979	5.52324	5.52976	5.58305	1113	1281	1092	2010	1844	2899	3.27309	3.36687	3.22559	6.32562	6.65788	6.76182	7.7573	7.83804	7.677	15.6092	15.8223	16.5016
100506797	NR_144530	THORLNC	testis associated oncogenic lncRNA	lncRNA	.	53788	.	.	.	-2.0559	-1.5781	0.018155	0.0592596	0.251362	0.46452	0.162962	0.254168	0.336957	0.488404	0.287588	0.617569	6	11	13	18	9	33	0.163037	0.279329	0.402741	0.588123	0.338343	0.832274	0.386402	0.650273	0.958537	1.45126	0.804065	2.03108
112268037	XR_002956860	LOC112268037	uncharacterized LOC112268037	lncRNA	.	.	.	.	.	-2.05181	-0.213057	0.000851789	0.00477097	0.622381	1.08741	0.602357	0.795404	0.469382	1.02121	1.3472	0.893827	26	42	19	46	63	53	0.197671	0.273586	0.14392	0.377565	0.592179	0.320343	0.468484	0.636904	0.342534	0.931684	1.4073	0.781765
105378687	XR_001738025,XR_947277,XR_947278,XR_947280,XR_947282	LOC105378687	uncharacterized LOC105378687, transcript variant X1	lncRNA	.	.	.	.	.	-2.05156	-0.949558	0.0103239	0.0377637	0.385677	0.681057	0.30937	0.316363	0.531298	0.488404	0.575523	0.979244	12	14	22	18	20	60	0.225284	0.207986	0.511324	0.477951	0.526041	1.24037	0.533929	0.484189	1.21697	1.1794	1.25013	3.02701
7079	NM_003256	TIMP4	TIMP metallopeptidase inhibitor 4	protein_coding	NP_003247.1	11823	601915	.	.	-2.04249	3.31385	2.78093e-23	2.15147e-21	2.91167	3.84365	2.81127	2.95283	2.97092	3.85321	3.84874	3.82898	302	385	338	601	547	816	4.88437	5.43667	5.44909	10.4866	10.9333	10.5516	11.5761	12.6565	12.969	25.8769	25.9827	25.7501
5947	NM_001130992,NM_001130993,NM_001365940,NM_002899	RBP1	retinol binding protein 1	protein_coding	NP_001124464.1;NP_001124465.1;NP_001352869.1;NP_002890.2	9919	180260	.	.	-2.04024	1.5	1.70594e-10	4.00758e-09	1.50378	2.25043	1.45099	1.61663	1.44371	2.19575	2.24798	2.30757	87	118	85	160	153	244	1.91197	2.44768	1.96657	3.85795	4.32439	4.55219	4.5314	5.69816	4.6805	9.51992	10.2768	11.1092
106633809	NR_132760	SNORD144	small nucleolar RNA, C/D box 144	snoRNA	.	50401	.	.	.	-2.03865	-2.29279	0.0370413	0.103748	0.149528	0.288929	0.188419	0.121104	0.139061	0.393263	0.197948	0.275575	7	5	5	14	6	13	1.49891	0.929395	0.898249	3.24269	1.45589	2.1882	3.55245	2.16362	2.13786	8.0017	3.45988	5.34008
100268168	NR_026682,NR_026683	LOC100268168	uncharacterized LOC100268168	lncRNA	.	.	.	.	.	-2.0339	1.43453	3.68154e-08	6.03292e-07	1.46127	2.17747	1.4083	1.53179	1.44371	2.18158	1.96967	2.38116	83	108	85	158	119	260	1.34681	1.41522	1.12127	2.63861	2.30741	3.39443	3.19198	3.29462	2.66865	6.51106	5.48351	8.28377
344558	NM_001099289,XM_011511109,XM_011511110	SH3RF3	SH3 domain containing ring finger 3	protein_coding	NP_001092759.1;XP_011509411.1;XP_011509412.1	24699	.	.	.	-2.02873	2.16822	6.57945e-11	1.65432e-09	1.97687	2.80414	1.77885	2.04785	2.10392	2.90085	2.69286	2.8187	122	179	163	289	223	374	0.393997	0.50299	0.524822	1.0079	0.891189	0.968929	0.933782	1.17095	1.24909	2.4871	2.11789	2.36457
64115	NM_022153	VSIR	V-set immunoregulatory receptor	protein_coding	NP_071436.1	30085	615608	.	.	-2.02439	2.97463	7.88198e-18	4.11808e-16	2.63051	3.52089	2.64195	2.56163	2.68794	3.58645	3.40378	3.57243	263	280	269	492	391	673	1.07543	1.00158	1.09685	2.17399	1.97823	2.20364	2.54881	2.33166	2.61054	5.36455	4.70123	5.37775
84519	NM_032489	ACRBP	acrosin binding protein	protein_coding	NP_115878.2	17195	608352	.	.	-2.02436	-1.58846	0.0145127	0.049594	0.247532	0.487412	0.137048	0.414411	0.191138	0.488404	0.551597	0.422234	5	19	7	18	19	21	0.047487	0.159928	0.066383	0.196016	0.22923	0.16531	0.112546	0.37231	0.157994	0.483692	0.544761	0.403423
84632	NM_001001936,NM_001287824,NM_001351064,NM_001351065,NM_001351066,NM_001351067,NM_001351068,NM_001351069,NM_001351070,NM_001351071,NM_001351072,NM_001351073,NM_001351074,NM_001351075,NM_001351076,NM_001351077,NM_001351078,NM_001351079,NM_001351080,NM_032550,XM_005270233,XM_005270237,XM_005270241,XM_005270242,XM_017016795,XM_017016796,XM_017016797,XM_017016798,XM_017016804,XM_017016810,XM_017016814…	AFAP1L2	actin filament associated protein 1 like 2	protein_coding	NP_001001936.1;NP_001274753.1;NP_001337993.1;NP_001337994.1;NP_001337995.1;NP_001337996.1;NP_001337997.1;NP_001337998.1;NP_001337999.1;NP_001338000.1;NP_001338001.1;NP_001338002.1;NP_001338003.1;NP_001338004.1;NP_001338005.1;NP_001338006.1;NP_001338007.1;NP_001338008.1;NP_001338009.1;NP_115939.1;XP_005270290.1;XP_005270294.1;XP_005270298.1;XP_005270299.1;XP_016872284.1;XP_016872285.1;XP_016872286…	25901	612420	.	.	-2.01799	-0.675719	0.000756231	0.00432916	0.476985	0.841227	0.583292	0.316363	0.531298	0.852626	0.815442	0.855612	25	14	22	36	31	50	0.111191	0.054321	0.094422	0.170778	0.164782	0.174737	0.263525	0.126459	0.224728	0.421415	0.391601	0.426428
1306	NM_001855,XM_011518214	COL15A1	collagen type XV alpha 1 chain	protein_coding	NP_001846.3;XP_011516516.1	2192	120325	.	.	-2.00911	6.83319	6.66823e-46	1.45007e-43	6.26265	7.25969	6.27378	6.28714	6.22705	7.31269	7.23987	7.22649	3832	4402	3652	7058	6126	9188	14.1087	14.1753	13.4431	28.1007	27.9658	27.1213	33.4379	32.9998	31.995	69.3415	66.4601	66.1869
9658	NM_014643,XM_011526269,XM_011526270,XM_011526271,XM_011526273,XM_011526274,XM_011526275,XM_011526276,XM_011526277,XM_017026097,XR_935268	ZNF516	zinc finger protein 516	protein_coding	NP_055458.1;XP_011524571.1;XP_011524572.1;XP_011524573.1;XP_011524575.1;XP_011524576.1;XP_011524577.1;XP_011524578.1;XP_011524579.1;XP_016881586.1	28990	615114	.	.	-2.00058	-0.663609	0.000655378	0.00383086	0.479618	0.833728	0.563972	0.470193	0.404688	0.9053	0.689543	0.906343	24	22	16	39	25	54	0.05139	0.039912	0.032576	0.088801	0.064685	0.091937	0.121795	0.092916	0.07753	0.219126	0.153722	0.224362
9783	NM_014747,XM_011542479	RIMS3	regulating synaptic membrane exocytosis 3	protein_coding	NP_055562.2;XP_011540781.1	21292	611600	.	.	-2.00005	1.38765	5.12815e-05	0.000422109	1.42087	2.15775	1.77885	1.43232	1.05144	2.0474	2.32056	2.1053	122	97	53	140	163	204	0.322886	0.225424	0.138213	0.401633	0.534082	0.433238	0.765248	0.524783	0.328952	0.991075	1.26923	1.05727
6678	NM_001309443,NM_001309444,NM_003118	SPARC	secreted protein acidic and cysteine rich	protein_coding	NP_001296372.1;NP_001296373.1;NP_003109.1	11219	182120	.	.	2.00391	-0.855022	0.00389753	0.0171036	0.747838	0.415307	0.763471	0.59253	0.887512	0.237641	0.551597	0.456682	35	29	42	8	19	23	0.190368	0.138529	0.231308	0.045698	0.126607	0.101796	0.451178	0.322493	0.55052	0.112765	0.300878	0.248424
105374352	XR_925056	LOC105374352	uncharacterized LOC105374352	lncRNA	.	.	.	.	.	2.00601	-1.48001	0.028632	0.0844785	0.493227	0.2797	0.33239	0.720713	0.426577	0.291402	0.371983	0.175715	13	37	17	10	12	8	0.120595	0.312682	0.157187	0.096343	0.135044	0.057327	0.285812	0.72792	0.37411	0.237736	0.320929	0.139901
107985388	XM_017028186	LOC107985388	pre-mRNA-splicing factor cwc22-like	protein_coding	XP_016883675.1	.	.	.	.	2.0085	-1.00365	0.0231751	0.0717044	0.651086	0.375797	0.729191	0.934099	0.28997	0.368464	0.371983	0.386943	33	52	11	13	12	19	0.328732	0.453591	0.1074	0.133282	0.144535	0.147561	0.779102	1.05595	0.255614	0.328888	0.343484	0.360109
347252	NM_001007563,XM_017014699	IGFBPL1	insulin like growth factor binding protein like 1	protein_coding	NP_001007564.1;XP_016870188.1	20081	610413	.	.	2.0156	0.811809	7.47674e-05	0.000588917	1.71284	1.06944	1.71897	1.61663	1.80291	0.721683	1.36104	1.12559	115	118	123	29	64	73	0.621069	0.554627	0.662934	0.168388	0.426378	0.313117	1.47195	1.29116	1.5778	0.415516	1.01328	0.76413
105372704	XM_011529123	LOC105372704	uncharacterized LOC105372704	protein_coding	XP_011527425.1	.	.	.	.	2.02081	-1.45474	0.0133882	0.0464016	0.504879	0.279064	0.30937	0.673969	0.531298	0.264772	0.316272	0.256149	12	34	22	9	10	12	0.1379	0.333727	0.246913	0.107833	0.142661	0.106846	0.326826	0.776913	0.58766	0.266091	0.339032	0.260747
9214	NM_001142473,NM_001193338,NM_005449,XM_005273351,XM_005273352,XR_921999	FCMR	Fc fragment of IgM receptor	protein_coding	NP_001135945.1;NP_001180267.1;NP_005440.1;XP_005273408.1;XP_005273409.1	14315	606015	.	.	2.02138	1.27491	1.79298e-07	2.56695e-06	2.05424	1.35054	2.14017	1.85878	2.16378	1.18639	1.41508	1.45016	171	150	172	57	68	107	1.30392	1.02979	1.10434	0.398838	0.744147	0.622213	3.09031	2.39734	2.62835	0.984179	1.76845	1.51845
102724398	XM_006723919,XM_011546086,XM_017028528	CH507-42P11.6	uncharacterized CH507-42P11.6, transcript variant X2	protein_coding	XP_006723982.1;XP_011544388.1;XP_016884017.1	.	.	.	.	2.02273	3.33632	1.1862e-20	7.54476e-19	3.8471	2.93293	3.90413	3.88587	3.75129	3.0171	2.94326	2.83843	701	787	616	317	273	380	1.2093	1.18819	1.061	0.589027	0.579433	0.527712	2.86606	2.76609	2.52523	1.45349	1.37701	1.28783
51673	NM_015964,NM_016140,XM_024450294	TPPP3	tubulin polymerization promoting protein family member 3	protein_coding	NP_057048.2;NP_057224.2;XP_024306062.1	24162	616957	.	.	2.0257	0.291127	0.000994514	0.005449	1.34599	0.7923	1.10834	1.42293	1.50672	0.922439	0.451713	1.00275	58	96	91	40	15	62	1.06653	1.55863	1.69984	0.750774	0.349811	0.849614	2.52771	3.62848	4.04567	1.85262	0.83132	2.0734
284836	NR_152722	LINC00319	long intergenic non-protein coding RNA 319	lncRNA	.	19730	.	.	.	2.02739	2.27344	4.1327e-13	1.39128e-11	2.88088	2.04903	2.87537	2.9787	2.78856	2.13087	1.96062	2.0556	318	393	292	151	118	195	2.11145	2.28319	1.93767	1.08478	0.964444	1.03611	5.0042	5.31523	4.61172	2.67682	2.29198	2.52853
8646	NM_001304472,NM_001304473,NM_001304474,NM_003741,NR_130747,XM_011513254,XM_017007388,XM_017007389,XM_017007390,XM_017007391,XM_017007392,XM_017007393,XM_017007394,XM_024453803,XR_001740334,XR_001740335,XR_001740336,XR_001740337,XR_002959603	CHRD	chordin	protein_coding	NP_001291401.1;NP_001291402.1;NP_001291403.1;NP_003732.2;XP_011511556.1;XP_016862877.1;XP_016862878.1;XP_016862879.1;XP_016862880.1;XP_016862881.1;XP_016862882.1;XP_016862883.1;XP_024309571.1	1949	603475	.	.	2.02931	0.777299	3.46293e-06	3.81159e-05	1.68265	1.06168	1.5228	1.63302	1.89214	0.9053	1.15416	1.12559	94	120	134	39	50	73	0.482478	0.513787	0.657217	0.192749	0.323811	0.285377	1.14348	1.19609	1.5642	0.475628	0.76953	0.696434
54331	NM_001243773,NM_001243774,NM_053064,XM_006720173,XM_011536846,XM_017021376,XM_017021377,XM_024449629,XM_024449630,XM_024449631,XM_024449632,XM_024449633,XM_024449634	GNG2	G protein subunit gamma 2	protein_coding	NP_001230702.1;NP_001230703.1;NP_444292.1;XP_006720236.1;XP_011535148.1;XP_016876865.1;XP_016876866.1;XP_024305397.1;XP_024305398.1;XP_024305399.1;XP_024305400.1;XP_024305401.1;XP_024305402.1	4404	606981	.	.	2.02993	1.88883	8.9932e-08	1.37959e-06	2.5487	1.74983	2.42352	2.69247	2.53009	1.45726	1.98762	1.80461	219	312	236	78	121	154	1.14273	1.42638	1.26993	0.45397	0.784983	0.661606	2.70829	3.32059	3.02247	1.12022	1.8655	1.61458
196410	NM_152637	METTL7B	methyltransferase like 7B	protein_coding	NP_689850.2	28276	.	.	.	2.03514	1.50569	3.27752e-10	7.48112e-09	2.24171	1.50443	2.32367	2.13096	2.27051	1.49212	1.55403	1.46716	201	193	189	81	79	109	2.94094	2.46669	2.75893	1.2811	1.43328	1.2688	6.97009	5.74241	6.56634	3.16126	3.40616	3.09637
112609	NM_001346541,NM_001346542,NM_001346543,NM_001346544,NM_138409,XM_017010220,XM_017010221,XM_024446318	MRAP2	melanocortin 2 receptor accessory protein 2	protein_coding	NP_001333470.1;NP_001333471.1;NP_001333472.1;NP_001333473.1;NP_612418.2;XP_016865709.1;XP_016865710.1;XP_024302086.1	21232	615410	.	.	2.04789	1.00186	7.25387e-06	7.47306e-05	1.84682	1.17753	2.00343	1.8932	1.64384	0.939377	1.41508	1.17815	151	155	105	41	68	78	1.38828	1.23992	0.946499	0.403144	0.692082	0.551437	3.29026	2.88651	2.2527	0.994804	1.64472	1.34573
729927	gene-RPS20P27	RPS20P27	ribosomal protein S20 pseudogene 27	pseudogene	.	36154	.	.	.	2.05061	-0.221429	4.75749e-05	0.00039422	1.06266	0.613371	1.02601	1.09651	1.06546	0.511241	0.711304	0.617569	52	65	54	19	26	33	1.92967	2.10383	2.00709	0.754733	1.19494	0.975722	4.57336	4.89769	4.77694	1.86239	2.83974	2.38115
23767	NM_013281,NM_198391,XM_005260682,XM_011529204,XM_011529205	FLRT3	fibronectin leucine rich transmembrane protein 3	protein_coding	NP_037413.1;NP_938205.1;XP_005260739.1;XP_011527506.1;XP_011527507.1	3762	604808	.	.	2.0511	0.9749	7.30471e-05	0.000576213	1.83385	1.15807	1.75349	1.97902	1.76905	0.989029	1.54194	0.943254	119	168	119	44	78	57	0.585313	0.591908	0.400797	0.159124	0.465975	0.226673	1.38721	1.37796	0.953911	0.392657	1.10738	0.553173
107984118	XR_001743003	LOC107984118	uncharacterized LOC107984118	lncRNA	.	.	.	.	.	2.0516	1.22575	4.75852e-07	6.28688e-06	2.0193	1.3143	2.19143	1.99812	1.86835	1.12849	1.51744	1.29698	179	171	131	53	76	90	1.29585	1.08212	0.94174	0.407568	0.674072	0.519729	3.0712	2.51915	2.24137	1.00572	1.60192	1.26835
254263	NM_182553,NR_073078,NR_073079	CNIH2	cornichon family AMPA receptor auxiliary protein 2	protein_coding	NP_872359.1	28744	611288	.	.	2.05581	0.146209	0.00853655	0.0323757	1.27409	0.738001	1.16072	1.08465	1.57691	0.441618	1.18559	0.586795	62	64	98	16	52	31	0.866912	0.783615	1.37099	0.235907	0.888343	0.341212	2.0546	1.82424	3.263	0.582127	2.11113	0.832693
150	NM_000681	ADRA2A	adrenoceptor alpha 2A	protein_coding	NP_000672.3	281	104210	.	.	2.05888	4.73826	2.11862e-36	3.30999e-34	5.2004	4.19639	5.2945	5.0932	5.2135	4.05707	4.25467	4.27742	1919	1892	1784	699	738	1136	9.55195	8.23393	8.858	3.75465	4.54595	4.51844	22.6384	19.1685	21.0823	9.26501	10.8033	11.0268
23671	NM_001305134,NM_001305145,NM_016192,XM_011510890,XM_017003739,XM_017003740	TMEFF2	transmembrane protein with EGF like and two follistatin like domains 2	protein_coding	NP_001292063.1;NP_001292074.1;NP_057276.2;XP_011509192.1;XP_016859228.1;XP_016859229.1	11867	605734	.	.	2.0607	-0.56947	0.0191576	0.0619169	0.851448	0.485933	1.1988	0.907406	0.448138	0.701967	0.316272	0.439561	65	50	18	28	10	22	0.425294	0.278008	0.110612	0.190947	0.065535	0.111626	1.00796	0.647199	0.26326	0.471183	0.155744	0.272413
10673	NM_001145645,NM_006573,XR_001749468	TNFSF13B	TNF superfamily member 13b	protein_coding	NP_001139117.1;NP_006564.1	11929	603969	.	.	2.06229	-1.61685	0.0146103	0.0498322	0.469781	0.249133	0.563972	0.375988	0.469382	0.343231	0.228451	0.175715	24	17	19	12	7	8	0.169429	0.104234	0.136356	0.087869	0.056433	0.041952	0.401548	0.242656	0.324533	0.216826	0.134112	0.102381
27133	NM_139318,NM_172375	KCNH5	potassium voltage-gated channel subfamily H member 5	protein_coding	NP_647479.2;NP_758963.1	6254	605716	.	.	2.06906	4.08723	1.00674e-29	1.09462e-27	4.57146	3.58426	4.60518	4.45012	4.65907	3.66238	3.48498	3.60543	1171	1191	1199	521	416	690	2.00459	1.78189	2.04645	0.961585	0.880724	0.943556	4.75093	4.14822	4.87062	2.37282	2.09302	2.30265
102724517	XR_001752820	LOC102724517	uncharacterized LOC102724517	lncRNA	.	.	.	.	.	2.06963	-1.40494	0.00696892	0.0274459	0.527689	0.276592	0.504409	0.673969	0.404688	0.153046	0.344397	0.332334	21	34	16	5	11	16	0.190981	0.268867	0.144558	0.041698	0.118738	0.113376	0.452629	0.625918	0.344051	0.102894	0.282178	0.276683
340075	NM_001012301	ARSI	arylsulfatase family member I	protein_coding	NP_001012301.1	32521	610009	.	.	2.07017	1.93703	1.73231e-11	4.73753e-10	2.60297	1.77265	2.59988	2.59547	2.61356	1.60257	1.77677	1.9386	254	288	253	91	99	175	1.57133	1.56078	1.56353	0.605596	0.755825	0.864685	3.72408	3.63348	3.72126	1.49438	1.7962	2.11018
6692	NM_001032367,NM_003710,NM_181642,XM_006720657,XM_011521957,XM_011521958	SPINT1	serine peptidase inhibitor, Kunitz type 1	protein_coding	NP_001027539.1;NP_003701.1;NP_857593.1;XP_006720720.1;XP_011520259.1;XP_011520260.1	11246	605123	.	.	2.07227	2.34933	1.01219e-12	3.23177e-11	2.95945	2.09523	3.05909	2.84091	2.97834	1.99165	2.2554	2.03864	368	352	340	133	154	192	2.52382	2.04457	2.32532	0.954206	1.24484	1.00163	5.98152	4.75973	5.53433	2.35461	2.95833	2.44438
55289	NM_001142807,NM_001365487,NM_001371254,XM_011511404,XM_011511405,XM_011511406,XM_011511407,XM_011511409,XM_011511411,XM_011511413,XM_011511414,XM_011511415,XM_011511419,XM_011511420,XM_011511421,XM_011511422,XM_011511423,XM_011511427,XM_011511428,XM_011511429,XM_011511432,XM_011511434,XM_017004431,XM_017004432,XM_017004433,XM_017004434,XR_001738822,XR_001738823,XR_922958	ACOXL	acyl-CoA oxidase like	protein_coding	NP_001136279.1;NP_001352416.1;NP_001358183.1;XP_011509706.1;XP_011509707.1;XP_011509708.1;XP_011509709.1;XP_011509711.1;XP_011509713.1;XP_011509715.1;XP_011509716.1;XP_011509717.1;XP_011509721.1;XP_011509722.1;XP_011509723.1;XP_011509724.1;XP_011509725.1;XP_011509729.1;XP_011509730.1;XP_011509731.1;XP_011509734.1;XP_011509736.1;XP_016859920.1;XP_016859921.1;XP_016859922.1;XP_016859923.1	25621	.	.	.	2.0738	-1.59094	0.0087782	0.0330972	0.476759	0.23736	0.563972	0.375988	0.490317	0.181799	0.197948	0.332334	24	17	20	6	6	16	0.117978	0.077166	0.077155	0.025353	0.027908	0.047723	0.27961	0.179641	0.183631	0.062562	0.066323	0.116464
57061	NR_002768	HYMAI	hydatidiform mole associated and imprinted	lncRNA	.	5326	606546	.	.	2.07468	-1.03312	0.00184969	0.00925535	0.670623	0.34808	0.621173	0.780772	0.609925	0.237641	0.316272	0.490327	27	41	26	8	10	25	0.136466	0.177543	0.129049	0.039424	0.061315	0.100592	0.323429	0.413318	0.30714	0.097283	0.145713	0.245484
100506810	NR_038856	LINC01132	long intergenic non-protein coding RNA 1132	lncRNA	.	49444	.	.	.	2.0763	0.830841	6.81326e-06	7.07348e-05	1.73443	1.08415	1.60071	1.75031	1.85226	0.972667	1.36104	0.918752	102	135	129	43	64	55	0.515829	0.598803	0.653683	0.231071	0.400174	0.222476	1.22253	1.394	1.55579	0.570194	0.951005	0.54293
9715	NM_001031690,NM_001278297,NM_001371248,NM_001371249,NM_001371250,NM_001371251,NM_001371252,NM_001371253,NM_014690	FAM131B	family with sequence similarity 131 member B	protein_coding	NP_001026860.2;NP_001265226.1;NP_001358177.1;NP_001358178.1;NP_001358179.1;NP_001358180.1;NP_001358181.1;NP_001358182.1;NP_055505.3	22202	.	.	.	2.0773	-1.13862	0.00375304	0.0165508	0.638803	0.338422	0.676193	0.59253	0.647688	0.511241	0.228451	0.275575	30	29	28	19	7	13	0.12419	0.104487	0.115612	0.084439	0.036316	0.040875	0.294334	0.243244	0.275161	0.208362	0.086304	0.099752
643596	NM_001190228,XM_011518914	RNF224	ring finger protein 224	protein_coding	NP_001177157.1;XP_011517216.1	41912	.	.	.	2.07747	0.0143244	0.000616843	0.00364399	1.2007	0.705141	1.41909	1.03619	1.14683	0.887955	0.753865	0.473603	84	60	60	38	28	24	1.11531	0.662782	0.735726	0.526068	0.415838	0.229551	2.6433	1.54295	1.75105	1.29813	0.988229	0.560196
387522	NM_199203	TMEM189-UBE2V1	TMEM189-UBE2V1 readthrough	protein_coding	NP_954673.2	33521	.	.	.	2.08397	-0.446242	0.0239957	0.073761	0.944515	0.527222	1.27207	0.673969	0.887512	0.393263	0.893658	0.294744	71	34	42	14	35	14	0.477515	0.201172	0.278252	0.097837	0.286935	0.070938	1.13172	0.468325	0.662248	0.241423	0.681895	0.173117
103091865	NR_111942	BRWD1-AS2	BRWD1 antisense RNA 2	lncRNA	.	16423	.	.	.	2.09171	-1.92677	0.0136639	0.0472237	0.377092	0.188359	0.30937	0.395328	0.426577	0.181799	0.166785	0.216492	12	18	17	6	5	10	0.229354	0.300619	0.310215	0.113745	0.104854	0.145599	0.543575	0.699838	0.738322	0.280679	0.249184	0.355321
107986699	XR_001744911	LOC107986699	uncharacterized LOC107986699	lncRNA	.	.	.	.	.	2.0944	-0.670269	0.000697799	0.00405232	0.833375	0.465207	0.639747	0.866418	0.993962	0.488404	0.502519	0.404697	28	47	49	18	17	20	0.070907	0.103814	0.125745	0.049807	0.051788	0.041079	0.168051	0.241677	0.299276	0.122905	0.123072	0.10025
221662	NM_001143941,NM_001143942,NM_153020,XM_005248932,XM_011514387,XM_011514388,XM_011514389	RBM24	RNA binding motif protein 24	protein_coding	NP_001137413.1;NP_001137414.1;NP_694565.1;XP_005248989.1;XP_011512689.1;XP_011512690.1;XP_011512691.1	21539	617603	.	.	2.09976	1.12306	9.28409e-09	1.67114e-07	1.95076	1.23268	2.06657	1.93344	1.85226	1.09864	1.24647	1.35292	160	161	129	51	56	96	1.15387	1.01811	0.938102	0.389073	0.49255	0.558222	2.73469	2.37015	2.23271	0.960081	1.17054	1.36229
389336	NM_206966,XM_005268446,XM_017009459	C5orf46	chromosome 5 open reading frame 46	protein_coding	NP_996849.2;XP_005268503.2;XP_016864948.1	33768	.	.	.	2.10106	0.712856	9.20941e-07	1.13042e-05	1.64926	0.99342	1.5228	1.67318	1.75181	0.887955	0.893658	1.19865	94	125	117	38	35	80	0.38668	1.47269	0.481496	0.165735	0.174908	0.707708	0.916441	3.42839	1.14598	0.408969	0.415665	1.72709
11096	NM_007038,XM_024452053,XM_024452054	ADAMTS5	ADAM metallopeptidase with thrombospondin type 1 motif 5	protein_coding	NP_008969.2;XP_024307821.1;XP_024307822.1	221	605007	.	.	2.10328	1.80868	4.35046e-10	9.76396e-09	2.49745	1.68185	2.68282	2.38425	2.42528	1.83755	1.56602	1.64199	272	241	216	115	80	131	0.530225	0.4065	0.416703	0.239983	0.190625	0.209104	1.25665	0.946328	0.991766	0.592185	0.453017	0.510298
105372338	XR_001753885,XR_002958389,XR_936486	LOC105372338	uncharacterized LOC105372338, transcript variant X3	lncRNA	.	.	.	.	.	2.10369	0.946962	2.30323e-06	2.63049e-05	1.81772	1.12715	1.71021	1.94004	1.80291	0.852626	1.36104	1.16779	114	162	123	36	64	77	3.34709	3.77861	3.601	1.02571	2.1816	1.54072	7.93269	8.79656	8.57049	2.53105	5.18453	3.75998
11151	NM_001193333,NM_007074,XM_011545714,XM_017022885,XM_017022886	CORO1A	coronin 1A	protein_coding	NP_001180262.1;NP_009005.1;XP_011544016.1;XP_016878374.1;XP_016878375.1	2252	605000	.	.	2.10798	0.027004	4.55339e-06	4.90122e-05	1.21311	0.696226	1.21127	1.14302	1.28503	0.760323	0.622218	0.706138	66	69	71	31	22	39	0.719431	0.667829	0.71182	0.325592	0.266071	0.342089	1.70507	1.5547	1.69415	0.803436	0.632313	0.834833
100505625	NR_103771	LINC02102	long intergenic non-protein coding RNA 2102	lncRNA	.	52957	.	.	.	2.11405	-2.31799	0.0282598	0.0836258	0.282598	0.134804	0.285978	0.295928	0.265889	0.0937613	0.134935	0.175715	11	13	10	3	4	8	0.060208	0.063376	0.05551	0.012395	0.027721	0.033537	0.142694	0.147539	0.132114	0.030586	0.065878	0.081844
85409	NM_001271082,NM_033120,XM_005248382,XM_005248383,XM_011514150,XM_017010000	NKD2	NKD inhibitor of WNT signaling pathway 2	protein_coding	NP_001258011.1;NP_149111.1;XP_005248439.1;XP_005248440.1;XP_011512452.1;XP_016865489.1	17046	607852	.	.	2.11456	2.0404	3.82847e-10	8.65278e-09	2.68329	1.84697	2.54181	2.94301	2.56505	1.89945	1.85705	1.78441	242	382	243	122	107	151	2.1632	2.98301	2.15266	1.16307	1.14146	1.06338	5.12684	6.94441	5.1234	2.87002	2.71266	2.59508
440823	NR_003491,NR_033319,NR_033320,NR_033321	MIAT	myocardial infarction associated transcript	lncRNA	.	33425	611082	.	.	2.11608	0.612304	0.00210402	0.0102724	1.55053	0.951425	1.59119	1.92681	1.13358	1.00521	1.21635	0.632713	101	160	59	45	54	34	0.192287	0.266452	0.109829	0.092026	0.126135	0.051037	0.455724	0.620298	0.261396	0.227085	0.299758	0.124551
1794	NM_004946,NR_156756,XM_005265830,XM_011534448,XM_011534449,XM_011534450,XM_011534451,XM_017009189,XM_017009190	DOCK2	dedicator of cytokinesis 2	protein_coding	NP_004937.1;XP_005265887.1;XP_011532750.1;XP_011532751.1;XP_011532752.1;XP_011532753.1;XP_016864678.1;XP_016864679.1	2988	603122	.	.	2.11616	0.983676	2.26915e-09	4.5025e-08	1.85106	1.1538	1.77885	1.85878	1.91555	1.20051	1.07244	1.18843	122	150	137	58	45	79	0.435214	0.412584	0.429989	0.192212	0.175174	0.197664	1.03147	0.960492	1.02339	0.474306	0.416297	0.48238
51351	NM_015852	ZNF117	zinc finger protein 117	protein_coding	NP_056936.2	12897	194624	.	.	2.11914	-1.70741	0.0370072	0.103695	0.434786	0.230695	0.563972	0.523898	0.216488	0.343231	0.258322	0.0905311	24	25	8	12	8	4	0.050279	0.045493	0.015245	0.025379	0.018593	0.006284	0.119162	0.105907	0.036284	0.062625	0.044185	0.015335
253152	NM_173567	EPHX4	epoxide hydrolase 4	protein_coding	NP_775838.3	23758	617401	.	.	2.11988	0.284333	0.00218293	0.0105998	1.33716	0.812472	1.58162	0.795404	1.63446	0.852626	0.795207	0.789582	100	42	104	36	30	45	1.33452	0.48266	1.39116	0.51849	0.487544	0.482781	3.16285	1.12363	3.31101	1.27943	1.15864	1.17818
164284	NM_001304787,NM_153360,NR_130908	APCDD1L	APC down-regulated 1 like	protein_coding	NP_001291716.1;NP_699191.1	26892	.	.	.	2.12153	0.432431	3.37036e-06	3.71988e-05	1.46117	0.854413	1.59119	1.46013	1.33218	0.701967	0.835397	1.02587	101	100	75	28	32	64	0.517556	0.43694	0.39401	0.142733	0.1867	0.240571	1.22662	1.01719	0.937757	0.35221	0.443688	0.587091
105377869	XR_942720	LOC105377869	uncharacterized LOC105377869	lncRNA	.	.	.	.	.	2.12286	-0.331047	5.07532e-05	0.000418402	1.01334	0.554947	1.06776	0.920814	1.05144	0.441618	0.575523	0.6477	55	51	53	16	20	35	0.970469	0.787206	0.94308	0.294118	0.427482	0.493217	2.30003	1.8326	2.24456	0.725768	1.0159	1.20365
105370664	XR_944204	LOC105370664	uncharacterized LOC105370664	lncRNA	.	.	.	.	.	2.13571	0.446911	1.77453e-06	2.07678e-05	1.47064	0.863031	1.29568	1.54916	1.56709	0.922439	0.711304	0.95535	73	110	97	40	26	58	0.556693	0.733018	0.738661	0.326914	0.244293	0.355016	1.31937	1.70646	1.75804	0.806697	0.580556	0.866382
220	NM_000693,NM_001293815	ALDH1A3	aldehyde dehydrogenase 1 family member A3	protein_coding	NP_000684.2;NP_001280744.1	409	600463	.	.	2.13703	3.84586	5.68622e-34	8.02655e-32	4.35503	3.33814	4.4161	4.2654	4.38359	3.31516	3.36312	3.33615	1021	1041	982	400	379	562	5.6808	5.08426	5.46561	2.40355	2.62955	2.49824	13.4636	11.8361	13.0083	5.93103	6.24908	6.09671
145438	NR_037676	FRMD6-AS1	FRMD6 antisense RNA 1	lncRNA	.	20129	.	.	.	2.13757	-1.66094	0.0219564	0.0688603	0.455365	0.238201	0.285978	0.470193	0.609925	0.181799	0.399052	0.133752	11	22	26	6	13	6	0.09241	0.164663	0.221032	0.05436	0.131138	0.038269	0.219014	0.383333	0.526063	0.134139	0.311646	0.093392
10000	NM_001206729,NM_001370074,NM_005465,NM_181690,XM_011544014,XM_016999985,XM_024446000,XM_024446892,XM_024447938	AKT3	AKT serine/threonine kinase 3	protein_coding	NP_001193658.1;NP_001357003.1;NP_005456.1;NP_859029.1;XP_011542316.1;XP_016855474.1;XP_024301768.1;XP_024302660.1;XP_024303706.1	393	611223	.	.	2.13951	-0.896285	0.0152724	0.0515877	0.723832	0.400353	1.08142	0.641943	0.448138	0.417643	0.527267	0.256149	56	32	18	15	18	12	0.203116	0.07384	0.045968	0.042067	0.058405	0.024035	0.481392	0.171899	0.109405	0.103804	0.138798	0.058655
101926940	NR_104632	LINC02104	long intergenic non-protein coding RNA 2104	lncRNA	.	52959	.	.	.	2.1417	1.07049	5.7339e-10	1.26397e-08	1.91839	1.19615	1.94489	1.96614	1.84415	1.11364	1.21635	1.25845	143	166	128	52	54	86	4.58661	4.66662	4.10774	1.78092	2.14241	2.2035	10.8704	10.8638	9.77655	4.39462	5.0914	5.37741
65009	NM_001130487,NM_001242833,NM_001242834,NM_001242835,NM_001242836,NM_001363869,NM_001378332,NM_001378333,NM_001378334,NM_001378335,NM_001378336,NM_001378337,NM_001378338,NM_001378339,NM_001378340,NM_001378341,NM_001378342,NM_001378343,NM_001378344,NM_001378345,NM_001378346,NM_001378347,NM_020465,NM_022910,NR_040072,XM_006721253,XM_006721256,XM_011523290,XM_011523291,XM_011523293,XM_011523294,XM_01…	NDRG4	NDRG family member 4	protein_coding	NP_001123959.1;NP_001229762.1;NP_001229763.1;NP_001229764.1;NP_001229765.1;NP_001350798.1;NP_001365261.1;NP_001365262.1;NP_001365263.1;NP_001365264.1;NP_001365265.1;NP_001365266.1;NP_001365267.1;NP_001365268.1;NP_001365269.1;NP_001365270.1;NP_001365271.1;NP_001365272.1;NP_001365273.1;NP_001365274.1;NP_001365275.1;NP_001365276.1;NP_065198.1;NP_075061.1;XP_006721316.1;XP_006721319.1;XP_011521592.1;…	14466	614463	.	.	2.14673	2.73717	1.09731e-13	3.9415e-12	3.31865	2.37093	3.19402	3.37916	3.38277	2.59363	2.33465	2.18451	409	537	466	225	165	219	2.44992	2.82203	2.79191	1.4449	1.20593	1.05735	5.80638	6.56965	6.64483	3.56545	2.86588	2.58035
105376859	XR_947064,XR_947065	LOC105376859	uncharacterized LOC105376859, transcript variant X1	lncRNA	.	.	.	.	.	2.14867	0.607637	4.98659e-06	5.3283e-05	1.56848	0.948823	1.67462	1.7578	1.273	0.9053	0.985818	0.95535	110	136	70	39	40	58	1.34326	1.49435	0.857678	0.521091	0.582014	0.547522	3.18355	3.47882	2.0413	1.28585	1.38315	1.33617
6580	NM_003057,NM_153187,XM_005267102,XM_005267103,XM_005267104,XM_005267105,XM_006715552,XM_011536074	SLC22A1	solute carrier family 22 member 1	protein_coding	NP_003048.1;NP_694857.1;XP_005267159.1;XP_005267160.1;XP_005267161.1;XP_005267162.1;XP_006715615.1;XP_011534376.1	10963	602607	.	.	2.15156	-0.567833	0.000278931	0.00184866	0.894172	0.485434	0.829681	0.934099	0.918736	0.661709	0.425623	0.368969	39	52	44	26	14	18	0.337971	0.296481	0.3653	0.206625	0.088703	0.130388	0.800999	0.690203	0.869425	0.509871	0.210802	0.318196
6559	NM_000339,NM_001126107,NM_001126108,XM_005256119	SLC12A3	solute carrier family 12 member 3	protein_coding	NP_000330.3;NP_001119579.2;NP_001119580.2;XP_005256176.1	10912	600968	.	.	2.15373	2.67486	1.5845e-15	6.65738e-14	3.26039	2.32481	3.40688	3.2786	3.0957	2.34304	2.3964	2.235	482	497	373	182	174	229	1.71289	1.54231	1.36064	0.677915	0.743919	0.6632	4.0596	3.59049	3.23837	1.67283	1.76791	1.61847
5142	NM_001037339,NM_001037340,NM_001037341,NM_001297440,NM_001297441,NM_001297442,NM_002600,XM_005270924,XM_005270925,XM_006710680,XM_017001445	PDE4B	phosphodiesterase 4B	protein_coding	NP_001032416.1;NP_001032417.1;NP_001032418.1;NP_001284369.1;NP_001284370.1;NP_001284371.1;NP_002591.2;XP_005270981.1;XP_005270982.1;XP_006710743.1;XP_016856934.1	8781	600127	.	.	2.15907	3.58989	6.61632e-24	5.43213e-22	4.11625	3.0869	4.07934	4.08659	4.18282	2.95599	3.0324	3.27231	798	913	848	302	293	535	3.86523	4.0263	4.15493	1.54562	1.81361	1.96922	9.16068	9.37318	9.88887	3.81399	4.31	4.80568
105376878	XR_001737933,XR_001737934,XR_001737935,XR_001737936,XR_001737937,XR_001737938,XR_001737939,XR_001737940,XR_001737941,XR_947088,XR_947089	RUNX3-AS1	RUNX3 antisense RNA 1, transcript variant X3	lncRNA	.	40513	.	.	.	2.16716	-0.209169	0.0011987	0.00642129	1.06268	0.603694	1.2359	1.23176	0.720371	0.681979	0.689543	0.439561	68	77	32	27	25	22	0.130272	0.130032	0.070932	0.052589	0.052426	0.029855	0.308747	0.302713	0.168819	0.129769	0.124591	0.072857
8497	NM_001304331,NM_001304332,XM_006711586,XM_011510070,XM_017002606,XM_017002607,XM_017002609,XM_017002610,XR_001737495,XR_001737496,XR_001737497,XR_001737498,XR_002957844,XR_426804	PPFIA4	PTPRF interacting protein alpha 4	protein_coding	NP_001291260.1;NP_001291261.1;XP_006711649.1;XP_011508372.1;XP_016858095.1;XP_016858096.1;XP_016858098.1;XP_016858099.1	9248	603145	.	.	2.16796	-0.555133	5.88798e-05	0.000479258	0.90327	0.483666	0.877417	0.83843	0.993962	0.441618	0.502519	0.50686	42	45	49	16	17	26	0.118058	0.109024	0.143113	0.049059	0.059783	0.058123	0.279801	0.253805	0.340613	0.121058	0.142073	0.141843
1244	NM_000392,XM_006717630,XM_006717631,XM_011539291,XM_017015675,XR_945604,XR_945605	ABCC2	ATP binding cassette subfamily C member 2	protein_coding	NP_000383.2;XP_006717693.1;XP_006717694.1;XP_011537593.1;XP_016871164.1	53	601107	.	.	2.1719	-0.214245	1.0181e-05	0.000100842	1.08141	0.603122	1.02601	1.08465	1.13358	0.641151	0.64501	0.523205	52	64	59	25	23	27	0.172743	0.185098	0.192513	0.081611	0.085541	0.065655	0.409404	0.430906	0.458188	0.201384	0.203287	0.160225
201191	NM_001257359,NM_174920,XM_011524490,XM_017024322,XM_017024323,XM_017024324	SAMD14	sterile alpha motif domain containing 14	protein_coding	NP_001244288.1;NP_777580.1;XP_011522792.1;XP_016879811.1;XP_016879812.1;XP_016879813.1	27312	.	.	.	2.18066	1.96138	4.59298e-12	1.35367e-10	2.64034	1.77072	2.58558	2.50934	2.8261	1.85551	1.75598	1.70065	251	268	301	117	97	139	1.03749	0.963307	1.22494	0.502554	0.47401	0.45014	2.45887	2.24257	2.91539	1.24011	1.12647	1.09852
400752	NR_024270	LINC01144	long intergenic non-protein coding RNA 1144	lncRNA	.	49460	.	.	.	2.1833	-0.694616	6.7873e-05	0.000540967	0.83756	0.438091	0.86168	0.795404	0.855597	0.441618	0.399052	0.473603	41	42	40	16	13	24	0.456887	0.408744	0.442047	0.188191	0.179936	0.21107	1.08283	0.95155	1.05208	0.464382	0.427614	0.515096
8743	NM_001190942,NM_001190943,NM_003810,NR_033994	TNFSF10	TNF superfamily member 10	protein_coding	NP_001177871.1;NP_001177872.1;NP_003801.1	11925	603598	.	.	2.18947	0.907365	6.34875e-08	9.98671e-07	1.80774	1.09842	1.79551	1.69676	1.93094	0.956118	1.29051	1.04864	124	128	139	42	59	66	1.28488	1.15012	1.41483	0.45696	0.769133	0.538066	3.0452	2.67747	3.36733	1.1276	1.82783	1.3131
3248	NM_000860,NM_001145816,NM_001256301,NM_001256305,NM_001256306,NM_001256307,NM_001363574,XR_938728	HPGD	15-hydroxyprostaglandin dehydrogenase	protein_coding	NP_000851.2;NP_001139288.1;NP_001243230.1;NP_001243234.1;NP_001243235.1;NP_001243236.1;NP_001350503.1	5154	601688	.	.	2.18962	1.58258	2.30821e-10	5.37536e-09	2.32086	1.49154	2.40735	2.41774	2.13748	1.53732	1.33324	1.60407	216	248	168	85	62	126	1.5491	1.58333	1.18919	0.649591	0.550524	0.716306	3.67141	3.68596	2.83031	1.60294	1.30831	1.74807
284076	NM_001130918,NM_001366314,NM_173623,XM_017024491,XM_017024492,XM_017024493,XM_017024494,XM_017024495,XM_017024496	TTLL6	tubulin tyrosine ligase like 6	protein_coding	NP_001124390.1;NP_001353243.1;NP_775894.2;XP_016879980.1;XP_016879981.1;XP_016879982.1;XP_016879983.1;XP_016879984.1;XP_016879985.1	26664	610849	.	.	2.20281	-0.761367	0.00184334	0.00923217	0.779451	0.410498	0.746433	1.06062	0.531298	0.441618	0.316272	0.473603	34	62	22	16	10	24	0.147516	0.235506	0.098094	0.074871	0.05349	0.081153	0.349617	0.548253	0.233466	0.184753	0.127117	0.198044
202	NM_001371242,NM_001624,XM_017010333	CRYBG1	crystallin beta-gamma domain containing 1	protein_coding	NP_001358171.1;NP_001615.2;XP_016865822.1	356	601797	.	.	2.20568	1.93075	2.68325e-13	9.16749e-12	2.62224	1.73119	2.66026	2.57865	2.6278	1.5484	1.84726	1.79791	267	284	256	86	106	153	0.565954	0.524269	0.491139	0.17743	0.251698	0.234061	1.34132	1.22049	1.16892	0.437829	0.598154	0.571202
115572	NM_052943	TENT5B	terminal nucleotidyltransferase 5B	protein_coding	NP_443175.2	28273	.	.	.	2.20998	1.26526	5.31388e-07	6.92958e-06	2.06499	1.27671	1.8682	1.98542	2.34135	1.14318	1.16996	1.51698	133	169	201	54	51	115	1.07358	1.19808	1.62144	0.467431	0.503874	0.743437	2.54441	2.78912	3.85909	1.15344	1.19745	1.81428
79400	NM_001184779,NM_001184780,NM_024505,NR_033671,NR_033672	NOX5	NADPH oxidase 5	protein_coding	NP_001171708.1;NP_001171709.1;NP_078781.3	14874	606572	.	.	2.22488	-1.4149	0.00284699	0.013218	0.542644	0.269234	0.621173	0.558622	0.448138	0.393263	0.197948	0.216492	27	27	18	14	6	10	0.060279	0.051362	0.039561	0.033105	0.014568	0.016564	0.142864	0.11957	0.094157	0.081689	0.03462	0.040422
2843	NM_005293	GPR20	G protein-coupled receptor 20	protein_coding	NP_005284.2	4475	601908	.	.	2.24653	-0.708461	6.93872e-05	0.000550499	0.836233	0.433914	0.796956	0.82423	0.887512	0.533721	0.399052	0.368969	37	44	42	20	13	18	0.453314	0.47117	0.510142	0.25446	0.192798	0.173887	1.07436	1.09688	1.21415	0.627908	0.458181	0.424353
644464	gene-RPSAP61	RPSAP61	ribosomal protein SA pseudogene 61	pseudogene	.	36760	.	.	.	2.25312	-2.60428	0.0394498	0.108927	0.225487	0.104207	0.262199	0.275199	0.139061	0.153046	0.0690446	0.0905311	10	12	5	5	2	4	0.186301	0.191402	0.076819	0.096077	0.046613	0.047888	0.441537	0.445581	0.182831	0.23708	0.110774	0.116867
1466	NM_001300965,NM_001321	CSRP2	cysteine and glycine rich protein 2	protein_coding	NP_001287894.1;NP_001312.1	2470	601871	.	.	2.26577	5.8646	1.28182e-101	7.93348e-99	6.35197	5.19523	6.38254	6.3433	6.33008	5.21957	5.21828	5.14785	4136	4579	3926	1620	1478	2128	88.2639	85.5083	83.5466	37.2611	39.0481	36.2844	209.187	199.062	198.843	91.9461	92.7969	88.5483
101928242	gene-LOC101928242	LOC101928242	transmembrane protein 30B pseudogene	pseudogene	.	.	.	.	.	2.27394	-1.77044	0.0167127	0.0556353	0.431326	0.208594	0.30937	0.433246	0.55136	0.368464	0.166785	0.0905311	12	20	23	13	5	4	0.071587	0.103013	0.137862	0.079831	0.037189	0.015125	0.169662	0.239812	0.328115	0.196993	0.088379	0.036912
221584	NR_024063	ZSCAN12P1	zinc finger and SCAN domain containing 12 pseudogene 1	transcribed_pseudogene	.	13850	.	.	.	2.27835	-1.90829	0.0259127	0.0781752	0.381226	0.182764	0.602357	0.375988	0.165335	0.237641	0.134935	0.175715	26	17	6	8	4	8	0.121403	0.070184	0.027235	0.036549	0.017686	0.029066	0.287729	0.163388	0.06482	0.09019	0.04203	0.070934
25840	NM_014033	METTL7A	methyltransferase like 7A	protein_coding	NP_054752.3	24550	618338	.	.	2.30143	3.58808	4.21407e-35	6.39743e-33	4.1404	3.04182	4.22176	4.09253	4.1069	3.07955	3.0324	3.01351	886	917	802	333	293	437	5.4894	4.9647	4.95274	2.22087	2.24186	2.16012	13.01	11.5578	11.7877	5.48025	5.32774	5.27155
105371094	XR_933105	LOC105371094	uncharacterized LOC105371094	lncRNA	.	.	.	.	.	2.30636	0.771169	2.13231e-07	3.01471e-06	1.72316	1.00084	1.83635	1.50534	1.8278	0.870398	1.20105	0.931055	129	105	126	37	53	56	1.36596	0.964847	1.32398	0.418952	0.68253	0.474213	3.23735	2.24615	3.15111	1.03381	1.62202	1.15727
102724740	XR_001755043,XR_001755044,XR_001755045,XR_001755046,XR_001755047,XR_001755048,XR_001755049,XR_001755050,XR_001755052,XR_001755053,XR_430375,XR_937714,XR_937715,XR_937716	LOC102724740	uncharacterized LOC102724740, transcript variant X13	lncRNA	.	.	.	.	.	2.30642	-1.81898	0.0109201	0.0394801	0.422882	0.205598	0.483995	0.336513	0.448138	0.20999	0.316272	0.0905311	20	15	18	7	10	4	0.039585	0.025281	0.036627	0.013997	0.023021	0.006406	0.093817	0.058853	0.087173	0.03454	0.054709	0.015632
3866	NM_002275,XM_011524784,XM_017024614	KRT15	keratin 15	protein_coding	NP_002266.3;XP_011523086.1;XP_016880103.1	6421	148030	.	.	2.30857	0.198451	8.53024e-07	1.05754e-05	1.33094	0.722635	1.1478	1.42293	1.42209	0.779262	0.599059	0.789582	61	96	83	32	21	45	0.630297	0.779905	0.749866	0.225419	0.204336	0.321053	1.49382	1.81561	1.7847	0.556246	0.485599	0.783498
80757	NM_001331238,NM_025268,XM_006720261	TMEM121	transmembrane protein 121	protein_coding	NP_001318167.1;NP_079544.1;XP_006720324.1	20511	.	.	.	2.30981	0.286299	0.00061558	0.00363966	1.3697	0.741376	1.12161	1.25312	1.73437	0.417643	0.815442	0.991044	59	79	115	15	31	61	0.575816	0.826707	1.3464	0.182896	0.375819	0.475323	1.3647	1.92456	3.20448	0.451316	0.893126	1.15998
5243	NM_000927,NM_001348944,NM_001348945,NM_001348946	ABCB1	ATP binding cassette subfamily B member 1	protein_coding	NP_000918.2;NP_001335873.1;NP_001335874.1;NP_001335875.1	40	171050	.	.	2.3131	4.06003	3.05726e-46	6.73936e-44	4.5931	3.45991	4.60163	4.66056	4.5171	3.45423	3.44007	3.48543	1168	1387	1082	445	402	630	4.33744	4.50066	4.00641	1.77964	1.84303	1.87038	10.2798	10.4775	9.53538	4.39146	4.37991	4.56447
201780	NM_152679	SLC10A4	solute carrier family 10 member 4	protein_coding	NP_689892.1	22980	618563	.	.	2.32135	-0.757922	0.00293184	0.0135494	0.80111	0.393442	0.694076	0.575676	1.13358	0.264772	0.344397	0.571158	31	28	59	9	11	30	0.276779	0.215879	0.53299	0.086073	0.117561	0.21366	0.655972	0.502563	1.26853	0.212394	0.279381	0.521416
102723825	XR_001739239,XR_001739240	LOC102723825	uncharacterized LOC102723825, transcript variant X1	lncRNA	.	.	.	.	.	2.32233	0.209799	4.62395e-07	6.11912e-06	1.3452	0.714374	1.29568	1.38473	1.35519	0.797956	0.502519	0.842646	73	92	77	33	17	49	1.92975	2.12844	2.03983	0.93959	0.541462	1.03839	4.57354	4.95499	4.85486	2.31854	1.28677	2.53408
100132415	gene-SOCS5P4	SOCS5P4	suppressor of cytokine signaling 5 pseudogene 4	pseudogene	.	44600	.	.	.	2.32253	-2.22643	0.0275403	0.0818882	0.303288	0.141415	0.162962	0.433246	0.313655	0.123708	0.166785	0.133752	6	20	12	4	5	6	0.064147	0.180975	0.122249	0.037234	0.065509	0.046275	0.15203	0.421307	0.290957	0.09188	0.15568	0.11293
7253	NM_000369,NM_001018036,NM_001142626,XM_005268037,XM_005268039,XM_006720245,XM_011537119	TSHR	thyroid stimulating hormone receptor	protein_coding	NP_000360.2;NP_001018046.1;NP_001136098.1;XP_005268094.1;XP_005268096.1;XP_006720308.1;XP_011535421.1	12373	603372	.	.	2.32798	-0.470108	0.000531613	0.00322576	0.96151	0.490842	1.01182	0.76599	1.10672	0.31755	0.732742	0.422234	51	40	57	11	27	21	0.543079	0.187383	0.311947	0.075052	0.15699	0.085378	1.28711	0.436226	0.742443	0.185199	0.373082	0.208356
401554	NR_135124	GPRACR	GPR107 adjacent cis regulating lncRNA	lncRNA	.	53957	.	.	.	2.33867	-0.873799	0.000327457	0.00211709	0.75861	0.37562	0.953628	0.751055	0.571147	0.441618	0.316272	0.368969	47	39	24	16	10	18	0.275435	0.198521	0.137464	0.09605	0.070468	0.08521	0.652788	0.462154	0.327168	0.237014	0.167466	0.207947
70	NM_005159	ACTC1	actin alpha cardiac muscle 1	protein_coding	NP_005150.1	143	102540	.	.	2.34093	4.76559	5.59994e-62	2.00254e-59	5.28405	4.10206	5.22394	5.34333	5.28489	4.00372	4.11063	4.19182	1825	2261	1877	672	664	1067	25.5036	27.6282	26.1611	10.1268	11.477	11.9182	60.444	64.3181	62.2642	24.9889	27.2748	29.0853
55124	NM_001135721,NM_001330480,NM_018068,XM_005273551	PIWIL2	piwi like RNA-mediated gene silencing 2	protein_coding	NP_001129193.1;NP_001317409.1;NP_060538.2;XP_005273608.1	17644	610312	.	.	2.34354	-0.989009	0.0010264	0.00560465	0.719702	0.349019	0.694076	0.625659	0.839371	0.181799	0.551597	0.313661	31	31	39	6	19	15	0.115823	0.100924	0.148047	0.024137	0.088606	0.045228	0.274502	0.234952	0.352356	0.059562	0.210571	0.110374
85388	NR_001452	SNORD14B	small nucleolar RNA, C/D box 14B	snoRNA	.	31803	.	.	.	2.34555	-1.94507	0.00649518	0.0258842	0.380472	0.17282	0.44228	0.433246	0.265889	0.0937613	0.228451	0.196248	18	20	10	3	7	9	3.75364	3.57396	2.08346	0.646475	1.60738	1.51528	8.89622	8.32012	4.9587	1.59525	3.8199	3.69788
54577	NM_019077	UGT1A7	UDP glucuronosyltransferase family 1 member A7	protein_coding	NP_061950.2	12539	606432	.	.	2.34814	0.964323	1.36907e-09	2.83905e-08	1.86075	1.07554	1.89164	1.99178	1.69883	1.06816	0.949657	1.20879	136	170	111	49	38	81	1.12062	1.22723	0.909555	0.432202	0.379918	0.534621	2.65589	2.85698	2.16477	1.06651	0.902867	1.30469
389849	gene-GAPDHP65	GAPDHP65	glyceraldehyde 3 phosphate dehydrogenase pseudogene 65	pseudogene	.	4143	.	.	.	2.34964	-2.38937	0.0256697	0.0776005	0.276913	0.123649	0.238023	0.232825	0.35989	0.123708	0.134935	0.112303	9	10	14	4	4	5	0.135958	0.129019	0.204077	0.04962	0.073198	0.052557	0.322223	0.300356	0.485709	0.122443	0.173953	0.12826
2696	NM_000164,NM_001308418,XM_011526709,XM_011526710,XM_011526711,XM_011526713,XM_011526714,XM_011526715,XM_011526716,XM_017026584,XM_017026585,XM_017026586,XM_017026587,XR_001753655,XR_935791	GIPR	gastric inhibitory polypeptide receptor	protein_coding	NP_000155.1;NP_001295347.1;XP_011525011.1;XP_011525012.1;XP_011525013.1;XP_011525015.1;XP_011525016.1;XP_011525017.1;XP_011525018.1;XP_016882073.1;XP_016882074.1;XP_016882075.1;XP_016882076.1	4271	137241	.	.	2.36306	0.0588985	1.61152e-07	2.33417e-06	1.2605	0.664938	1.27207	1.16572	1.34373	0.599134	0.689543	0.706138	71	71	76	23	25	39	0.417692	0.33808	0.477726	0.131141	0.165233	0.173022	0.989939	0.787045	1.137	0.323604	0.392672	0.422241
1410	NM_001289807,NM_001289808,NM_001330379,NM_001368245,NM_001368246,NM_001885	CRYAB	crystallin alpha B	protein_coding	NP_001276736.1;NP_001276737.1;NP_001317308.1;NP_001355174.1;NP_001355175.1;NP_001876.1	2389	123590	.	.	2.36847	2.01596	7.59269e-10	1.63782e-08	2.70886	1.71199	2.52192	2.83738	2.76728	1.70517	1.41508	2.01572	238	351	287	101	68	188	5.37807	7.15793	6.5116	2.48874	1.86772	3.43906	12.7461	16.6636	15.4978	6.14125	4.43859	8.39269
23148	NM_001146334,XM_006715674,XR_002956415	NACAD	NAC alpha domain containing	protein_coding	NP_001139806.1;XP_006715737.1	22196	.	.	.	2.38361	1.93392	3.68064e-11	9.66214e-10	2.64849	1.66191	2.79064	2.57017	2.58465	1.3725	1.72422	1.88901	297	282	247	71	94	167	1.18311	0.9675	0.981329	0.304663	0.411342	0.526314	2.80401	2.25233	2.33559	0.75179	0.977547	1.28442
107986558	XR_001743932	LOC107986558	uncharacterized LOC107986558	lncRNA	.	.	.	.	.	2.38513	-1.37924	0.00225625	0.0108841	0.560963	0.25075	0.746433	0.488318	0.448138	0.31755	0.102366	0.332334	34	23	18	11	3	16	0.176503	0.103414	0.091061	0.059878	0.013953	0.067381	0.418315	0.240747	0.216728	0.147757	0.03316	0.164438
644877	gene-CACYBPP2	CACYBPP2	calcyclin binding protein pseudogene 2	pseudogene	.	45123	.	.	.	2.3927	-2.66269	0.0314038	0.090923	0.221365	0.0955528	0.162962	0.211163	0.28997	0.0937613	0.102366	0.0905311	6	9	11	3	3	4	0.109104	0.136789	0.198564	0.05798	0.049005	0.057696	0.258579	0.318443	0.472589	0.143073	0.116459	0.140801
222962	NM_001040661,NM_001300847,NM_153247,XM_005249658,XM_006715667,XM_006715668,XM_011515200,XM_011515201	SLC29A4	solute carrier family 29 member 4	protein_coding	NP_001035751.1;NP_001287776.1;NP_694979.2;XP_005249715.1;XP_006715730.1;XP_006715731.1;XP_011513502.1;XP_011513503.1	23097	609149	.	.	2.40397	0.851595	5.69107e-06	6.00923e-05	1.78485	0.973995	1.6565	1.83773	1.86033	0.620295	0.985818	1.31587	108	147	130	24	40	92	0.362494	0.435533	0.687498	0.088083	0.176303	0.248999	0.859119	1.01391	1.63627	0.217354	0.418979	0.607657
92196	NM_001017920	DAPL1	death associated protein like 1	protein_coding	NP_001017920.2	21490	.	.	.	2.41106	1.09282	1.22076e-07	1.81724e-06	1.95706	1.12659	1.71897	1.89998	2.25224	1.06816	0.967851	1.34375	115	156	186	49	39	95	4.03308	4.77121	6.51849	1.83069	1.66024	2.64657	9.55849	11.1073	15.5142	4.51745	3.94553	6.4587
158809	NM_173523	MAGEB6	MAGE family member B6	protein_coding	NP_775794.2	23796	300467	.	.	2.41769	-1.87415	0.00553818	0.0227638	0.405953	0.171597	0.544389	0.336513	0.336957	0.123708	0.134935	0.256149	23	15	13	4	4	12	0.225404	0.123287	0.126295	0.040034	0.044082	0.094319	0.534213	0.287009	0.300586	0.098789	0.104761	0.230177
107986824	XR_001745287	LOC107986824	uncharacterized LOC107986824, transcript variant X1	lncRNA	.	.	.	.	.	2.42609	-1.34181	0.000757885	0.004334	0.577564	0.266935	0.420962	0.60919	0.702541	0.237641	0.287588	0.275575	17	30	31	8	9	13	0.077459	0.115764	0.140635	0.03934	0.0467	0.044595	0.18358	0.269498	0.334715	0.097076	0.110982	0.10883
154313	NM_001031743	CFAP206	cilia and flagella associated protein 206	protein_coding	NP_001026913.1	21405	.	.	.	2.4307	-0.799567	8.74732e-05	0.000673502	0.793726	0.385266	0.639747	0.986047	0.755385	0.343231	0.425623	0.386943	28	56	34	12	14	19	0.24013	0.425989	0.288226	0.107465	0.144671	0.130221	0.569115	0.991696	0.685988	0.265181	0.343806	0.317792
131578	NM_001135057,NM_130830	LRRC15	leucine rich repeat containing 15	protein_coding	NP_001128529.2;NP_570843.2	20818	.	.	.	2.43285	0.912774	1.40985e-09	2.90864e-08	1.83715	1.04393	2.05969	1.65725	1.79452	1.00521	1.05553	1.07105	159	123	122	45	44	68	0.516171	0.348833	0.399349	0.158295	0.173627	0.176136	1.22334	0.81208	0.950464	0.39061	0.412622	0.429843
101928099	NR_121566,NR_121567,NR_121568,NR_121569	PCAT7	prostate cancer associated transcript 7	lncRNA	.	48824	.	.	.	2.43299	-0.592035	8.6258e-06	8.7575e-05	0.906376	0.433594	0.892985	0.907406	0.918736	0.291402	0.502519	0.50686	43	50	44	10	17	26	0.42068	0.428355	0.442882	0.104115	0.204836	0.197599	0.997021	0.997204	1.05408	0.256916	0.48679	0.48222
107985115	NR_168396,NR_168397,NR_168398,NR_168399	LOC107985115	LOC107985115	lncRNA	.	.	.	.	.	2.43343	2.09769	2.84404e-06	3.18264e-05	2.71738	1.77932	2.03885	3.16488	2.9484	1.72484	1.75598	1.85713	156	455	332	103	97	162	0.770357	3.37864	2.6725	0.549234	0.587713	0.637279	1.82577	7.86542	6.36064	1.3553	1.39669	1.55522
152110	NM_001031741,NM_001304384,NM_152534,NM_199347,XM_006712997,XM_006712998,XM_006712999,XM_006713001,XM_006713002,XM_011533413,XM_011533414,XM_011533415,XM_017005761,XM_017005762,XM_017005763,XM_017005764,XM_017005765,XM_017005766,XM_017005767,XM_017005768,XM_017005769,XM_017005770,XM_017005771,XM_017005772,XM_017005773,XM_017005774,XM_024453373,XM_024453374,XR_001740034	NEK10	NIMA related kinase 10	protein_coding	NP_001026911.1;NP_001291313.1;NP_689747.3;NP_955379.2;XP_006713060.1;XP_006713061.1;XP_006713062.1;XP_006713064.1;XP_006713065.1;XP_011531715.1;XP_011531716.1;XP_011531717.1;XP_016861250.1;XP_016861251.1;XP_016861252.1;XP_016861253.1;XP_016861254.1;XP_016861255.1;XP_016861256.1;XP_016861257.1;XP_016861258.1;XP_016861259.1;XP_016861260.1;XP_016861261.1;XP_016861262.1;XP_016861263.1;XP_024309141.1;…	18592	618726	.	.	2.43615	1.42411	3.59336e-13	1.2148e-11	2.23586	1.322	2.35773	2.15385	2.196	1.32173	1.18559	1.45868	207	197	177	67	52	108	0.667936	0.391524	0.415746	0.201328	0.134692	0.193589	1.58303	0.911462	0.989485	0.496799	0.320093	0.472435
3638	NM_001346590,NM_001346591,NM_001346592,NM_001346593,NM_001346594,NM_005542,NM_198336,NM_198337	INSIG1	insulin induced gene 1	protein_coding	NP_001333519.1;NP_001333520.1;NP_001333521.1;NP_001333522.1;NP_001333523.1;NP_005533.2;NP_938150.2;NP_938151.1	6083	602055	.	.	2.44716	5.41323	6.31007e-94	3.38472e-91	5.93776	4.68168	6.01743	5.85071	5.94514	4.66915	4.70186	4.67405	3200	3238	2995	1092	1021	1515	21.0285	18.6219	19.4187	7.68596	8.2925	7.87043	49.838	43.3515	46.217	18.966	19.7069	19.207
51364	NM_001308379,NM_015896,XM_005265216	ZMYND10	zinc finger MYND-type containing 10	protein_coding	NP_001295308.1;NP_056980.2;XP_005265273.1	19412	607070	.	.	2.46791	-0.732444	1.62195e-05	0.000153261	0.842895	0.398827	0.845769	0.795404	0.887512	0.511241	0.316272	0.368969	40	42	42	19	10	18	0.432318	0.392867	0.449108	0.216542	0.121945	0.149916	1.0246	0.914588	1.06889	0.534341	0.289799	0.365855
2170	NM_001320996,NM_004102,XM_011541007	FABP3	fatty acid binding protein 3	protein_coding	NP_001307925.1;NP_004093.1;XP_011539309.1	3557	134651	.	.	2.48607	-0.189731	0.000343284	0.002207	1.09143	0.561556	0.694076	1.39438	1.18585	0.577657	0.667448	0.439561	31	93	63	22	24	22	0.491297	1.34421	1.01525	0.364547	0.341756	0.27795	1.16439	3.1293	2.41633	0.899562	0.812176	0.678309
2151	NM_001256566,NM_004101	F2RL2	coagulation factor II thrombin receptor like 2	protein_coding	NP_001243495.1;NP_004092.1	3539	601919	.	.	2.49627	-0.637314	0.000103359	0.000778676	0.874246	0.412837	0.829681	1.07269	0.720371	0.237641	0.527267	0.473603	39	63	32	8	18	24	0.219454	0.308909	0.18086	0.043009	0.120571	0.106128	0.52011	0.719135	0.430452	0.106129	0.286535	0.258996
1780	NM_001135556,NM_001135557,NM_001278421,NM_001278422,NM_004411	DYNC1I1	dynein cytoplasmic 1 intermediate chain 1	protein_coding	NP_001129028.1;NP_001129029.1;NP_001265350.1;NP_001265351.1;NP_004402.1	2963	603772	.	.	2.50068	-1.14137	0.00138161	0.00723257	0.643713	0.300806	0.813411	0.780772	0.336957	0.291402	0.316272	0.294744	38	41	13	10	10	14	0.237998	0.225818	0.079965	0.065599	0.072186	0.070614	0.564059	0.525704	0.19032	0.161872	0.17155	0.172327
255324	NM_001270989,NM_001270990,NM_001270991,NM_001270992,NM_001270993,NR_073114,NR_073117,XM_011531817	EPGN	epithelial mitogen	protein_coding	NP_001257918.1;NP_001257919.1;NP_001257920.1;NP_001257921.1;NP_001257922.1;XP_011530119.1	17470	618717	.	.	2.50088	2.80304	9.79924e-27	9.44247e-25	3.4397	2.30369	3.50385	3.32724	3.48801	2.27127	2.31347	2.32632	519	516	505	171	162	248	3.85581	3.36956	3.74933	1.36449	1.49067	1.4437	9.13836	7.84429	8.92352	3.36704	3.54255	3.52319
390561	NR_072991	HERC2P10	hect domain and RLD 2 pseudogene 10	transcribed_pseudogene	.	39056	.	.	.	2.52659	-2.72349	0.0454539	0.121704	0.212727	0.0906833	0.137048	0.211163	0.28997	0.123708	0.102366	0.0459756	5	9	11	4	3	2	0.136397	0.229591	0.315258	0.110651	0.091261	0.048401	0.323263	0.534484	0.750324	0.273043	0.21688	0.118119
251	NM_031313	ALPG	alkaline phosphatase, germ cell	protein_coding	NP_112603.2	441	171810	.	.	2.529	-1.42637	0.00125689	0.0066818	0.55757	0.249449	0.694076	0.488318	0.490317	0.153046	0.399052	0.196248	31	23	20	5	13	9	0.23614	0.155594	0.153158	0.034127	0.119878	0.055395	0.559657	0.36222	0.36452	0.084212	0.284887	0.135185
84812	NM_032726,XM_005246913,XM_011512012,XM_017005114,XM_017005115,XM_017005116,XM_017005117,XM_017005118,XM_024453182,XR_241325	PLCD4	phospholipase C delta 4	protein_coding	NP_116115.1;XP_005246970.1;XP_011510314.1;XP_016860603.1;XP_016860604.1;XP_016860605.1;XP_016860606.1;XP_016860607.1;XP_024308950.1	9062	605939	.	.	2.56021	0.0736662	2.17786e-05	0.000199352	1.25451	0.637034	1.54267	1.36525	0.855597	0.620295	0.599059	0.691749	96	90	40	24	21	38	0.578982	0.400857	0.213724	0.13858	0.122289	0.151068	1.3722	0.933189	0.508672	0.341962	0.290617	0.368665
3575	NM_002185,NR_120485,XM_005248299	IL7R	interleukin 7 receptor	protein_coding	NP_002176.2;XP_005248356.1	6024	146661	.	.	2.5664	4.11867	9.95544e-54	2.86077e-51	4.69098	3.41939	4.77653	4.66654	4.62988	3.42446	3.49756	3.33615	1325	1393	1174	435	420	562	5.60722	5.15803	4.98311	1.99489	2.18681	1.90047	13.2892	12.0078	11.86	4.92261	5.1969	4.6379
100532742	NR_037859	PIR-FIGF	PIR-FIGF readthrough	lncRNA	.	.	.	.	.	2.57505	-1.19559	0.000402724	0.00253944	0.630795	0.28149	0.463288	0.83843	0.590666	0.291402	0.258322	0.294744	19	45	25	10	8	14	0.138971	0.289186	0.180468	0.076008	0.069138	0.080588	0.329366	0.673221	0.429519	0.187557	0.164304	0.196667
250	NM_001632	ALPP	alkaline phosphatase, placental	protein_coding	NP_001623.3	439	171800	.	.	2.58668	1.69042	8.86623e-17	4.22116e-15	2.47463	1.46382	2.56143	2.38908	2.47339	1.33459	1.58971	1.46716	246	242	225	68	82	109	1.72067	1.47871	1.57025	0.513385	0.708509	0.607157	4.07803	3.44241	3.73725	1.26683	1.68376	1.48171
730013	NR_023387	ABCC6P2	ATP binding cassette subfamily C member 6 pseudogene 2	transcribed_pseudogene	.	33353	.	.	.	2.59544	-0.803575	4.15943e-05	0.000350988	0.816552	0.373343	0.968398	0.625659	0.855597	0.31755	0.451713	0.350768	48	31	40	11	15	17	1.28512	0.729688	1.08242	0.309197	0.500444	0.357202	3.04577	1.6987	2.5762	0.762978	1.18929	0.871715
105372717	XR_936988,XR_936989,XR_936990	LOC105372717	uncharacterized LOC105372717, transcript variant X3	lncRNA	.	.	.	.	.	2.60424	-1.56022	0.000874195	0.00488287	0.515009	0.22152	0.658085	0.375988	0.510953	0.20999	0.258322	0.196248	29	17	21	7	8	9	0.182049	0.09458	0.213326	0.063002	0.056233	0.044608	0.43146	0.220182	0.507723	0.155466	0.133637	0.108861
119385	NM_133447	AGAP11	ArfGAP with GTPase domain, ankyrin repeat and PH domain 11	protein_coding	NP_597704.1	29421	.	.	.	2.61925	-1.18311	5.60956e-05	0.000458917	0.651801	0.283044	0.621173	0.705299	0.62893	0.20999	0.344397	0.294744	27	36	27	7	11	14	0.142914	0.168021	0.143499	0.03981	0.067207	0.060081	0.338709	0.39115	0.341531	0.098235	0.159716	0.146622
6398	NM_003004,XM_005256392,XM_011523588	SECTM1	secreted and transmembrane 1	protein_coding	NP_002995.1;XP_005256449.1;XP_011521890.1	10707	602602	.	.	2.62986	3.44769	2.07133e-36	3.26783e-34	4.05825	2.79475	4.0007	3.99607	4.17799	2.69185	2.81848	2.87391	753	854	845	244	247	391	7.33742	7.27285	8.21194	2.55507	2.95461	3.06075	17.3899	16.9311	19.5447	6.30492	7.02157	7.46945
90427	NM_001003940,NM_001003942,NM_001003943,NM_033503	BMF	Bcl2 modifying factor	protein_coding	NP_001003940.1;NP_001003942.1;NP_001003943.1;NP_277038.1	24132	606266	.	.	2.63013	5.37532	1.79186e-132	1.80216e-129	5.93075	4.57234	5.93664	5.91284	5.94277	4.56386	4.55615	4.597	3023	3383	2990	1012	919	1433	12.4684	12.2495	12.3228	4.55972	4.69139	4.73918	29.5504	28.5167	29.3287	11.2516	11.149	11.5655
55753	NM_001143996,NM_001143997,NM_001347819,NM_001347820,NM_001347821,NM_001347822,NM_001347823,NM_001347824,NM_001347825,NM_001347826,NM_018245,NR_144682,NR_144683,NR_144684,NR_144685,NR_144686,XM_011539946,XM_017016402,XM_017016403	OGDHL	oxoglutarate dehydrogenase L	protein_coding	NP_001137468.1;NP_001137469.1;NP_001334748.1;NP_001334749.1;NP_001334750.1;NP_001334751.1;NP_001334752.1;NP_001334753.1;NP_001334754.1;NP_001334755.1;NP_060715.2;XP_011538248.1;XP_016871891.1;XP_016871892.1	25590	617513	.	.	2.66159	-1.29466	0.000616089	0.00364087	0.599653	0.259748	0.813411	0.625659	0.35989	0.264772	0.258322	0.256149	38	31	14	9	8	12	0.180824	0.127585	0.066429	0.049627	0.044073	0.043803	0.428557	0.297016	0.158103	0.122461	0.104738	0.106896
25976	NM_001184717,NM_001184718,NM_015508	TIPARP	TCDD inducible poly(ADP-ribose) polymerase	protein_coding	NP_001171646.1;NP_001171647.1;NP_056323.2	23696	612480	.	.	2.68017	5.51549	1.70094e-121	1.44061e-118	6.07566	4.68745	6.13583	6.06852	6.02263	4.6968	4.63938	4.72616	3478	3775	3163	1114	976	1573	17.377	16.4931	15.7531	6.01327	6.03994	6.27593	41.1839	38.3957	37.4929	14.8384	14.3538	15.3158
83937	NM_032023,XM_005271833,XM_005271835,XM_006718013,XM_006718014,XM_011540255,XM_017016754,XM_017016755,XM_017016756,XM_017016757,XM_017016758,XR_001747225,XR_001747226,XR_001747227,XR_001747228	RASSF4	Ras association domain family member 4	protein_coding	NP_114412.2;XP_005271890.1;XP_005271892.1;XP_006718076.1;XP_006718077.1;XP_011538557.1;XP_016872243.1;XP_016872244.1;XP_016872245.1;XP_016872246.1;XP_016872247.1	20793	610559	.	.	2.69232	0.590533	4.04064e-09	7.73795e-08	1.6405	0.840663	1.6565	1.48743	1.77759	0.760323	1.05553	0.706138	108	103	120	31	44	39	0.582547	0.466372	0.653373	0.159141	0.269124	0.155075	1.38065	1.08571	1.55505	0.392697	0.63957	0.378444
7439	NM_001139443,NM_001300786,NM_001300787,NM_001363591,NM_001363592,NM_001363593,NM_004183,NR_134580,XM_005274210,XM_005274215,XM_005274216,XM_005274219,XM_005274221,XM_011545229,XM_011545230,XM_011545233,XM_017018230,XR_001747952,XR_001747953,XR_001747954	BEST1	bestrophin 1	protein_coding	NP_001132915.1;NP_001287715.1;NP_001287716.1;NP_001350520.1;NP_001350521.1;NP_001350522.1;NP_004174.1;XP_005274267.1;XP_005274272.1;XP_005274273.1;XP_005274276.1;XP_005274278.1;XP_011543531.1;XP_011543532.1;XP_011543535.1;XP_016873719.1	12703	607854	.	.	2.73734	1.36015	0.00747489	0.0290686	2.19171	1.02084	2.41276	2.07209	2.09027	0.343231	0.732742	1.98654	217	183	161	12	27	183	0.937598	0.690303	0.690603	0.048721	0.157117	0.646528	2.22213	1.60702	1.64366	0.120225	0.373385	1.57779
267004	NM_170753	PGBD3	piggyBac transposable element derived 3	protein_coding	NP_736609.2	19400	.	.	.	2.73916	0.242415	0.00874593	0.0329832	1.38357	0.617067	1.71021	1.11995	1.32054	0.922439	0.0349353	0.893827	114	67	74	40	1	53	0.969931	0.496908	0.628117	0.36054	0.003874	0.359284	2.29876	1.1568	1.49494	0.889672	0.009207	0.876798
8353	NM_001381999,NM_003532	H3C6	H3 clustered histone 6	protein_coding	NP_001368928.1;NP_003523.1	4769	602813	.	.	2.74084	-2.36481	0.0105191	0.0382799	0.29111	0.108835	0.463288	0.144151	0.265889	0.123708	0.0690446	0.133752	19	6	10	4	2	6	0.131361	0.033814	0.108573	0.03058	0.06089	0.028649	0.311327	0.078719	0.258407	0.075461	0.144703	0.069916
130500	gene-CISD1P1	CISD1P1	CDGSH iron sulfur domain 1 pseudogene 1	pseudogene	.	29611	.	.	.	2.75746	-2.78838	0.0212662	0.0671011	0.206589	0.0742518	0.162962	0.166836	0.28997	0.0631796	0.0690446	0.0905311	6	7	11	2	2	4	0.161749	0.16135	0.29079	0.039083	0.054773	0.078902	0.383348	0.375621	0.69209	0.096443	0.130167	0.192551
84189	NM_032229	SLITRK6	SLIT and NTRK like family member 6	protein_coding	NP_115605.2	23503	609681	.	.	2.7726	0.379168	5.52285e-08	8.8081e-07	1.49131	0.731516	1.4298	1.68894	1.35519	0.922439	0.732742	0.539367	85	127	77	40	27	28	0.385481	0.50227	0.346913	0.191456	0.150957	0.099696	0.913599	1.16928	0.825664	0.472438	0.358746	0.243297
137970	NM_001322818,NM_080872,XM_011544400,XM_011544401,XM_011544402,XM_011544403,XM_011544404,XM_017013044,XM_017013045,XM_017013046,XM_017013047,XM_017013048,XM_017013049,XM_017013050	UNC5D	unc-5 netrin receptor D	protein_coding	NP_001309747.1;NP_543148.2;XP_011542702.1;XP_011542703.1;XP_011542704.1;XP_011542705.1;XP_011542706.1;XP_016868533.1;XP_016868534.1;XP_016868535.1;XP_016868536.1;XP_016868537.1;XP_016868538.1;XP_016868539.1	18634	616466	.	.	2.79696	3.65888	1.26221e-50	3.38526e-48	4.2822	2.92871	4.30121	4.21595	4.32944	2.96015	2.9974	2.8286	939	1004	944	303	285	377	1.75375	1.63892	1.75928	0.611028	0.657804	0.562137	4.15642	3.81539	4.18714	1.50778	1.56326	1.37184
222553	NM_001029858,XM_005266865	SLC35F1	solute carrier family 35 member F1	protein_coding	NP_001025029.2;XP_005266922.1	21483	.	.	.	2.80086	-1.53325	0.000442191	0.00274845	0.5286	0.21695	0.639747	0.541365	0.404688	0.237641	0.258322	0.154886	28	26	16	8	8	7	0.102459	0.088491	0.057308	0.032294	0.037293	0.022698	0.242831	0.206008	0.136394	0.079689	0.088627	0.055392
57662	NM_001080429,NM_020902,XM_005272491,XM_011528154,XM_017027036,XR_001753728	CAMSAP3	calmodulin regulated spectrin associated protein family member 3	protein_coding	NP_001073898.1;NP_065953.1;XP_005272548.1;XP_011526456.1;XP_016882525.1	29307	612685	.	.	2.82096	-1.1436	5.16525e-05	0.000424727	0.677088	0.25408	0.621173	0.689719	0.720371	0.237641	0.102366	0.422234	27	35	32	8	3	21	0.135702	0.13875	0.143348	0.039493	0.011335	0.07321	0.321618	0.323008	0.341174	0.097452	0.026937	0.178662
107985120	XR_001753553	LOC107985120	uncharacterized LOC107985120	lncRNA	.	.	.	.	.	2.82354	-2.13708	0.00492715	0.0206964	0.352756	0.139003	0.420962	0.18917	0.448138	0.181799	0.166785	0.0684253	17	8	18	6	5	3	0.152333	0.060841	0.159161	0.04945	0.045361	0.020015	0.361032	0.141637	0.378807	0.122025	0.107799	0.048846
79098	NM_001083924,NM_023938,XM_005273259,XM_006711530,XM_011509973	C1orf116	chromosome 1 open reading frame 116	protein_coding	NP_001077393.1;NP_076427.2;XP_005273316.1;XP_006711593.1;XP_011508275.1	28667	611680	.	.	2.84987	-0.279159	1.53932e-07	2.24372e-06	1.10172	0.471436	1.21127	0.960307	1.13358	0.511241	0.316272	0.586795	66	54	59	19	10	31	0.235655	0.165359	0.204019	0.078089	0.041434	0.086065	0.558508	0.384954	0.485572	0.192693	0.098467	0.210033
219855	NM_001145290,NM_198277,XR_001747788	SLC37A2	solute carrier family 37 member 2	protein_coding	NP_001138762.1;NP_938018.1	20644	.	.	.	2.86526	0.742602	1.53609e-11	4.24721e-10	1.75089	0.859759	1.77885	1.90674	1.56709	0.741132	0.835397	1.00275	122	157	97	30	32	62	0.622217	0.818138	0.602172	0.204562	0.265872	0.235029	1.47467	1.90461	1.43319	0.504781	0.631839	0.573564
101927086	XR_001746707,XR_001746708,XR_001746709,XR_001746710,XR_001746711,XR_001746712,XR_001746713,XR_001746714,XR_001746715,XR_002956886,XR_002956887	KLF9-DT	KLF9 divergent transcript, transcript variant X7	lncRNA	.	54815	.	.	.	2.87439	0.15259	0.00269694	0.0126234	1.34992	0.567973	1.37543	1.41347	1.26087	0.852626	0.0349353	0.816358	80	95	69	36	1	47	1.43522	1.61979	1.20206	0.657824	0.004222	0.638966	3.40151	3.77085	2.86093	1.62325	0.010034	1.55933
768	NM_001216,XR_001746374,XR_428428	CA9	carbonic anhydrase 9	protein_coding	NP_001207.2	1383	603179	.	.	2.89994	3.67357	1.00474e-37	1.64982e-35	4.30388	2.89543	4.14583	4.29273	4.47308	2.86584	2.77264	3.04781	838	1062	1048	281	238	449	10.3867	11.5857	13.0139	3.78022	3.64557	4.46196	24.6167	26.9713	30.9735	9.32812	8.66361	10.889
3784	NM_000218,NM_181798	KCNQ1	potassium voltage-gated channel subfamily Q member 1	protein_coding	NP_000209.2;NP_861463.1	6294	607542	.	.	2.90364	0.834436	4.40802e-09	8.35498e-08	1.82373	0.890267	2.05277	1.76525	1.65315	1.12849	0.599059	0.943254	158	137	106	53	21	57	0.946546	0.716465	0.629428	0.340616	0.155196	0.271651	2.24334	1.66792	1.49806	0.840509	0.36882	0.662936
89870	NM_033229,XM_011514987,XM_011514988	TRIM15	tripartite motif containing 15	protein_coding	NP_150232.2;XP_011513289.1;XP_011513290.1	16284	.	.	.	2.92137	-0.767779	6.10936e-07	7.87124e-06	0.851374	0.332944	0.796956	0.83843	0.918736	0.237641	0.287588	0.473603	37	45	44	8	9	24	0.408701	0.438775	0.447796	0.087681	0.101718	0.193426	0.968628	1.02146	1.06577	0.216363	0.24173	0.472037
100287653	gene-LOC100287653	LOC100287653	PDGFA associated protein 1 pseudogene	pseudogene	.	.	.	.	.	2.92475	-0.74151	3.56507e-07	4.84537e-06	0.8626	0.358206	0.877417	0.920814	0.789568	0.343231	0.399052	0.332334	42	51	36	12	13	16	1.07505	1.14503	0.908168	0.325623	0.384298	0.319465	2.54789	2.66562	2.16147	0.803512	0.913276	0.779623
100527950	NR_037633,NR_037634,NR_037635,NR_037636,NR_037637	GJA9-MYCBP	GJA9-MYCBP readthrough	lncRNA	.	.	.	.	.	2.9354	-0.648963	5.27194e-05	0.000433058	0.892988	0.379791	0.583292	1.07269	1.02299	0.511241	0.371983	0.256149	25	63	51	19	12	12	0.182515	0.410409	0.372619	0.140819	0.097584	0.066799	0.432565	0.955428	0.886845	0.347486	0.231907	0.163015
3641	NM_002195	INSL4	insulin like 4	protein_coding	NP_002186.1	6087	600910	.	.	2.9793	1.71093	3.55665e-21	2.37484e-19	2.5299	1.38691	2.40192	2.63261	2.55515	1.40944	1.45432	1.29698	215	297	241	74	71	90	2.11951	2.56714	2.37662	0.790143	0.861256	0.707345	5.0233	5.97626	5.65643	1.94977	2.04676	1.7262
57491	NM_001377236,NM_001377239	AHRR	aryl-hydrocarbon receptor repressor	protein_coding	NP_001364165.1;NP_001364168.1	346	606517	.	.	3.0604	5.32116	1.09066e-107	7.63084e-105	5.93005	4.36482	5.89231	6.03962	5.85822	4.2527	4.47897	4.36277	2930	3699	2817	807	869	1209	9.99719	11.0324	9.58429	2.96899	3.66717	3.29619	23.6936	25.6833	22.8109	7.32631	8.71495	8.04402
10481	NM_006361	HOXB13	homeobox B13	protein_coding	NP_006352.2	5112	604607	.	.	3.08892	1.77742	9.43885e-21	6.1e-19	2.59189	1.39876	2.71383	2.68069	2.38113	1.46897	1.3472	1.3801	279	309	208	79	63	99	1.76963	1.71439	1.31691	0.540532	0.495333	0.502429	4.19406	3.99108	3.13429	1.33383	1.17715	1.22613
142680	NM_001177316,NM_001177317,NM_080877,XM_011518257,XM_011518258,XM_011518259,XM_011518260,XM_011518261,XM_017014290,XM_017014291,XM_017014292	SLC34A3	solute carrier family 34 member 3	protein_coding	NP_001170787.2;NP_001170788.1;NP_543153.1;XP_011516559.1;XP_011516560.1;XP_011516561.1;XP_011516562.1;XP_011516563.1;XP_016869779.1;XP_016869780.1;XP_016869781.1	20305	609826	.	.	3.13202	-1.44311	5.33184e-05	0.000437755	0.566866	0.200358	0.676193	0.641943	0.382463	0.20999	0.134935	0.256149	30	32	15	7	4	12	0.257727	0.244842	0.127539	0.055301	0.041684	0.078906	0.610818	0.569988	0.303548	0.13646	0.099061	0.192563
3479	NM_000618,NM_001111283,NM_001111284,NM_001111285,XM_017019259,XM_017019261,XM_017019262,XM_017019263	IGF1	insulin like growth factor 1	protein_coding	NP_000609.1;NP_001104753.1;NP_001104754.1;NP_001104755.1;XP_016874748.1;XP_016874750.1;XP_016874751.1;XP_016874752.1	5464	147440	.	.	3.1663	3.86165	4.12367e-58	1.32716e-55	4.51815	2.97363	4.47159	4.60454	4.47833	2.96429	2.81848	3.13813	1063	1332	1052	304	247	482	2.92255	3.22249	2.87266	0.885889	0.838856	1.06733	6.92651	7.50192	6.83703	2.18603	1.99352	2.60472
9473	NM_001039477,NM_001105556,NM_001286113,NM_001286115,NM_004848,XM_005246041,XM_006711050,XM_011542445	THEMIS2	thymocyte selection associated family member 2	protein_coding	NP_001034566.1;NP_001099026.1;NP_001273042.1;NP_001273044.1;NP_004839.2;XP_005246098.1;XP_006711113.1;XP_011540747.1	16839	617856	.	.	3.17863	-0.00927051	7.80717e-09	1.41638e-07	1.27657	0.543152	1.08142	1.31536	1.43294	0.620295	0.622218	0.386943	56	85	84	24	22	19	0.393366	0.665865	0.811928	0.257443	0.188877	0.107005	0.932288	1.55012	1.93241	0.63527	0.448862	0.261134
3362	NM_000871	HTR6	5-hydroxytryptamine receptor 6	protein_coding	NP_000862.1	5301	601109	.	.	3.19665	-0.970972	2.29316e-06	2.62085e-05	0.771145	0.293252	0.892985	0.735964	0.684487	0.237641	0.425623	0.216492	43	38	30	8	14	10	0.21642	0.167433	0.150985	0.043782	0.085518	0.039626	0.512921	0.389783	0.35935	0.108038	0.203232	0.096703
100528032	NM_001199805	KLRC4-KLRK1	KLRC4-KLRK1 readthrough	protein_coding	NP_001186734.1	48357	.	.	.	3.24876	-0.327666	1.70365e-09	3.45714e-08	1.09587	0.417862	1.12161	1.14302	1.02299	0.488404	0.258322	0.50686	59	69	51	18	8	26	0.576678	0.598473	0.49812	0.187184	0.096202	0.202008	1.36674	1.39324	1.18554	0.461897	0.228623	0.492981
51286	NM_016564	CEND1	cell cycle exit and neuronal differentiation 1	protein_coding	NP_057648.2	24153	608213	.	.	3.26488	-1.22579	3.24177e-06	3.59274e-05	0.664245	0.240572	0.639747	0.705299	0.647688	0.31755	0.228451	0.175715	28	36	28	11	7	8	0.335441	0.370786	0.332992	0.138384	0.097771	0.071626	0.795003	0.863186	0.79253	0.341478	0.23235	0.174796
5367	NM_002674,XM_017019483	PMCH	pro-melanin concentrating hormone	protein_coding	NP_002665.2;XP_016874972.1	9109	176795	.	.	3.27099	0.445188	1.23291e-11	3.45043e-10	1.58224	0.672294	1.69253	1.55777	1.49641	0.887955	0.451713	0.677215	112	111	90	38	15	37	2.34887	1.88338	1.73232	0.614256	0.406765	0.553337	5.56687	4.38448	4.12298	1.51574	0.966669	1.35036
100529063	NM_001199864	BCL2L2-PABPN1	BCL2L2-PABPN1 readthrough	protein_coding	NP_001186793.2	42959	.	.	.	3.28546	0.899521	4.07185e-05	0.000344473	1.81962	0.889326	1.80377	1.11995	2.53514	0.972667	1.00356	0.691749	125	67	237	43	41	38	1.1684	0.543722	2.21455	0.429236	0.467288	0.278618	2.76913	1.26578	5.2707	1.05919	1.1105	0.67994
5579	NM_002738,NM_212535	PRKCB	protein kinase C beta	protein_coding	NP_002729.2;NP_997700.1	9395	176970	.	.	3.29373	2.61686	1.47446e-30	1.69479e-28	3.35623	1.9199	3.51144	3.33728	3.21997	1.7823	1.90505	2.07235	522	520	411	109	112	198	1.25751	1.09512	0.986486	0.283626	0.332157	0.392955	2.98032	2.54943	2.34787	0.699878	0.789363	0.958968
284422	NM_001136503	SMIM24	small integral membrane protein 24	protein_coding	NP_001129975.1	37244	.	.	.	3.34566	-1.17469	7.92812e-05	0.000619618	0.667413	0.231719	0.355048	0.82423	0.82296	0.153046	0.228451	0.313661	14	44	38	5	7	15	0.19971	0.565874	0.548812	0.078194	0.113291	0.167902	0.473317	1.31735	1.30619	0.192952	0.269234	0.409749
100420174	gene-LOC100420174	LOC100420174	centrosomal protein 170kDa pseudogene	pseudogene	.	.	.	.	.	3.36626	-3.07851	0.0201758	0.0644744	0.159003	0.0489853	0.0837807	0.254168	0.139061	0.0319356	0.0690446	0.0459756	3	11	5	1	2	2	0.12042	0.494843	0.211932	0.0496	0.093648	0.081616	0.285398	1.15199	0.504405	0.122394	0.222552	0.199175
342184	NM_001103184,NM_001277313,NM_001277314,XM_011521504,XM_011521505,XM_011521506,XM_011521507,XM_011521509,XM_011521511,XM_017022130,XM_017022131,XM_017022132,XM_017022133,XM_017022134,XM_017022135	FMN1	formin 1	protein_coding	NP_001096654.1;NP_001264242.1;NP_001264243.1;XP_011519806.1;XP_011519807.1;XP_011519808.1;XP_011519809.1;XP_011519811.1;XP_011519813.1;XP_016877619.1;XP_016877620.1;XP_016877621.1;XP_016877622.1;XP_016877623.1;XP_016877624.1	3768	136535	.	.	3.38209	3.77719	7.73646e-48	1.85814e-45	4.45496	2.84835	4.5693	4.27847	4.5171	3.00508	2.88222	2.65775	1141	1051	1082	314	260	328	1.60874	1.30756	1.61255	0.483601	0.459377	0.376626	3.81275	3.04398	3.83792	1.19334	1.0917	0.919117
7310	gene-ZRSR2P1	ZRSR2P1	ZRSR2 pseudogene 1	pseudogene	.	12456	601079	.	.	3.51803	-1.83687	0.00934952	0.0347948	0.421639	0.146372	0.877417	0.275199	0.112301	0.181799	0.166785	0.0905311	42	12	4	6	5	4	0.551127	0.137623	0.05027	0.084425	0.066792	0.03299	1.30618	0.320385	0.119644	0.208329	0.158729	0.080508
85477	NM_001112706,NM_033128,NR_156701,XM_024446980	SCIN	scinderin	protein_coding	NP_001106177.1;NP_149119.1;XP_024302748.1	21695	613416	.	.	3.53075	0.123179	4.38282e-12	1.30126e-10	1.37622	0.539759	1.53277	1.42293	1.17296	0.488404	0.575523	0.55535	95	96	62	18	20	29	0.188549	0.165883	0.123265	0.038248	0.047449	0.046231	0.446865	0.386175	0.293376	0.09438	0.112762	0.112822
399694	NM_203349,XM_005254375	SHC4	SHC adaptor protein 4	protein_coding	NP_976224.3;XP_005254432.1	16743	617372	.	.	3.55124	-1.16155	3.587e-05	0.000308015	0.688162	0.234505	0.504409	0.893872	0.666205	0.393263	0.197948	0.112303	21	49	29	14	6	5	0.08001	0.163654	0.107834	0.056583	0.025848	0.012468	0.189625	0.380985	0.256648	0.139626	0.061428	0.030427
57016	NM_020299,XM_011516416,XM_011516417,XR_927491	AKR1B10	aldo-keto reductase family 1 member B10	protein_coding	NP_064695.3;XP_011514718.1;XP_011514719.1	382	604707	.	.	3.57961	0.162258	3.466e-13	1.17421e-11	1.41088	0.544817	1.3304	1.46929	1.43294	0.701967	0.425623	0.50686	76	101	84	28	14	26	0.898479	1.0434	0.994342	0.358842	0.196226	0.230207	2.12941	2.42903	2.36657	0.885483	0.466327	0.561798
8710	NM_001040147,NM_001261830,NM_001261831,NM_003784,XM_024451278	SERPINB7	serpin family B member 7	protein_coding	NP_001035237.1;NP_001248759.1;NP_001248760.1;NP_003775.1;XP_024307046.1	13902	603357	.	.	3.59869	-0.514024	1.34002e-08	2.36157e-07	1.00662	0.363211	1.16072	1.03619	0.82296	0.31755	0.47734	0.294744	62	60	38	11	16	14	0.575972	0.45738	0.318091	0.099025	0.170262	0.089038	1.36507	1.06477	0.757067	0.244354	0.404624	0.217289
25903	NM_001297713,NM_001347700,NM_015441,XM_011509398,XM_017000967	OLFML2B	olfactomedin like 2B	protein_coding	NP_001284642.1;NP_001334629.1;NP_056256.1;XP_011507700.1;XP_016856456.1	24558	.	.	.	3.62289	-0.227185	6.49362e-11	1.63529e-09	1.17693	0.42435	1.18622	1.10828	1.23629	0.264772	0.551597	0.456682	64	66	67	9	19	23	0.292523	0.256623	0.315078	0.032687	0.074273	0.088502	0.693285	0.597412	0.749896	0.080659	0.17651	0.21598
57159	NM_032546,NM_187841,XM_024453010,XM_024453011,XM_024453012	TRIM54	tripartite motif containing 54	protein_coding	NP_115935.3;NP_912730.2;XP_024308778.1;XP_024308779.1;XP_024308780.1	16008	606474	.	.	3.63537	-0.483465	1.27056e-07	1.88615e-06	1.03054	0.342081	1.10834	0.960307	1.02299	0.0937613	0.425623	0.50686	58	54	51	3	14	26	0.543719	0.4668	0.502906	0.026706	0.151448	0.193798	1.28863	1.0867	1.19693	0.0659	0.359912	0.472943
1071	NM_000078,NM_001286085,XM_006721124	CETP	cholesteryl ester transfer protein	protein_coding	NP_000069.2;NP_001273014.1;XP_006721187.1	1869	118470	.	.	3.95124	-0.136408	1.49881e-09	3.07718e-08	1.24273	0.434982	1.28392	1.01134	1.43294	0.577657	0.451713	0.275575	72	58	84	22	15	13	0.793298	0.589255	0.958001	0.260351	0.176524	0.109671	1.88014	1.37178	2.28007	0.642444	0.419506	0.267641
6518	NM_001135585,NM_001328619,NM_001328620,NM_001328621,NM_003039	SLC2A5	solute carrier family 2 member 5	protein_coding	NP_001129057.1;NP_001315548.1;NP_001315549.1;NP_001315550.1;NP_003030.1	11010	138230	.	.	4.03085	-0.663618	4.66961e-09	8.77843e-08	0.951716	0.293888	0.923625	0.83843	1.09309	0.123708	0.425623	0.332334	45	45	56	4	14	16	0.214011	0.186247	0.260542	0.019211	0.073703	0.052516	0.507211	0.43358	0.620099	0.047405	0.175154	0.128161
107985362	XR_001738526,XR_001738528	LOC107985362	uncharacterized LOC107985362, transcript variant X2	lncRNA	.	.	.	.	.	4.1022	0.274781	5.05156e-17	2.47081e-15	1.50734	0.536874	1.45099	1.61663	1.45441	0.465201	0.622218	0.523205	87	118	86	17	22	27	0.315297	0.381126	0.312261	0.066368	0.097759	0.077073	0.747259	0.887255	0.743193	0.163771	0.232322	0.188089
26585	NM_001191322,NM_001191323,NM_001368719,NM_013372	GREM1	gremlin 1, DAN family BMP antagonist	protein_coding	NP_001178251.1;NP_001178252.1;NP_001355648.1;NP_037504.1	2001	603054	.	.	4.1543	6.07335	8.53389e-285	2.74655e-281	6.77278	4.75601	6.77245	6.75053	6.79536	4.77437	4.68684	4.80682	5435	6091	5439	1178	1010	1667	14.0734	10.9295	13.6883	1.94695	1.65572	2.75446	33.3542	25.4438	32.5787	4.80432	3.93479	6.72199
248	NM_001631	ALPI	alkaline phosphatase, intestinal	protein_coding	NP_001622.2	437	171740	.	.	4.1596	0.405149	6.82826e-16	2.96173e-14	1.60475	0.553594	1.66559	1.51421	1.63446	0.681979	0.316272	0.662533	109	106	104	27	10	36	0.646231	0.547971	0.616651	0.168205	0.067259	0.168579	1.53158	1.27567	1.46765	0.415064	0.15984	0.411399
7306	NM_000550,XR_001746372	TYRP1	tyrosinase related protein 1	protein_coding	NP_000541.1	12450	115501	.	.	4.20397	0.744725	1.22951e-16	5.73488e-15	1.82989	0.686062	1.61954	2.08406	1.78608	0.555856	0.753865	0.748463	104	185	121	21	28	42	0.697612	1.10061	0.82983	0.156322	0.224589	0.220412	1.65336	2.5622	1.97502	0.385741	0.533731	0.537894
147372	NM_133459,XM_017025556,XM_017025557,XM_017025558,XM_024451091,XR_001753142	CCBE1	collagen and calcium binding EGF domains 1	protein_coding	NP_597716.1;XP_016881045.1;XP_016881046.1;XP_016881047.1;XP_024306859.1	29426	612753	.	.	4.44491	-0.550411	2.3675e-11	6.34963e-10	1.0213	0.290432	1.05398	1.06062	0.949299	0.441618	0.134935	0.294744	54	62	46	16	4	14	0.175215	0.14998	0.12749	0.046488	0.013223	0.030915	0.415263	0.349151	0.303431	0.114713	0.031425	0.075444
9388	NM_001308006,NM_006033,XM_005258390,XM_011526265,XM_011526267,XM_017026095	LIPG	lipase G, endothelial type	protein_coding	NP_001294935.1;NP_006024.1;XP_005258447.1;XP_011524567.1;XP_011524569.1;XP_016881584.1	6623	603684	.	.	4.54027	-0.629235	1.23668e-08	2.18688e-07	0.965583	0.269697	1.26011	0.934099	0.702541	0.181799	0.258322	0.368969	70	52	31	6	8	18	0.12814	0.1401	0.055732	0.010957	0.018357	0.025738	0.303694	0.326149	0.132643	0.027037	0.043625	0.06281
11067	NM_007021	DEPP1	DEPP1 autophagy regulator	protein_coding	NP_008952.1	23355	611309	.	.	5.24153	-1.53543	1.64043e-07	2.36751e-06	0.582166	0.12461	0.399323	0.60919	0.737984	0.0631796	0.134935	0.175715	16	30	33	2	4	8	0.144343	0.231732	0.295736	0.019668	0.045104	0.055091	0.342097	0.53947	0.703861	0.048533	0.107189	0.134445
102723739	XR_001739411,XR_001739412,XR_427020	LOC102723739	uncharacterized LOC102723739, transcript variant X2	lncRNA	.	.	.	.	.	5.35678	1.2744	6.72086e-33	8.72195e-31	2.29911	0.783335	2.19771	2.45968	2.23993	0.779262	0.689543	0.881201	180	257	184	32	25	52	1.99798	2.6744	1.93538	0.317369	0.386076	0.382666	4.73525	6.22596	4.60626	0.783143	0.917503	0.933858
101954264	NR_104073	RNVU1-4	RNA, variant U1 small nuclear 4	snRNA	.	48312	.	.	.	5.62539	-2.44129	3.11201e-05	0.000272314	0.307773	0.0593999	0.238023	0.395328	0.28997	0.0631796	0.0690446	0.0459756	9	18	11	2	2	2	0.949278	1.80264	1.24678	0.183763	0.190506	0.114657	2.24981	4.19653	2.96738	0.453455	0.452733	0.27981
81571	NR_026677	MIR600HG	MIR600 host gene	lncRNA	.	23642	.	.	.	6.51228	1.30696	7.17399e-06	7.40975e-05	2.01921	0.697383	3.38778	1.52303	1.14683	0.721683	0.451713	0.918752	475	107	60	29	15	55	1.53073	0.301087	0.190169	0.099796	0.05962	0.140858	3.62787	0.700926	0.452607	0.246258	0.141686	0.34375
7433	NM_001251882,NM_001251883,NM_001251884,NM_001251885,NM_004624,XM_005265437,XM_005265438,XM_005265439,XM_011534079,XM_011534080,XR_001740254,XR_001740255,XR_940500	VIPR1	vasoactive intestinal peptide receptor 1	protein_coding	NP_001238811.1;NP_001238812.1;NP_001238813.1;NP_001238814.1;NP_004615.2;XP_005265494.1;XP_005265495.1;XP_005265496.1;XP_011532381.1;XP_011532382.1	12694	192321	.	.	7.36621	1.33058	6.07226e-48	1.48053e-45	2.40195	0.649266	2.49667	2.3794	2.32978	0.661709	0.551597	0.734492	233	240	199	26	19	41	1.51481	1.37623	1.303	0.159092	0.13258	0.169669	3.59014	3.20385	3.10119	0.392578	0.315075	0.414059
1545	NM_000104	CYP1B1	cytochrome P450 family 1 subfamily B member 1	protein_coding	NP_000095.2	2597	601771	.	.	8.87128	5.31688	0	0	6.17582	3.18005	6.24487	6.1369	6.14567	3.22479	3.21485	3.1005	3755	3961	3449	373	338	468	13.8974	12.8186	12.7302	1.49019	1.5458	1.38335	32.9371	29.8416	30.2983	3.6772	3.67357	3.37592
100130744	NR_046285	LOC100130744	uncharacterized LOC100130744	lncRNA	.	.	.	.	.	19.157	-1.30221	3.5592e-06	3.90686e-05	0.584899	0.0489853	1.57198	0.0976831	0.0850344	0.0319356	0.0690446	0.0459756	99	4	3	1	2	2	0.735005	0.021753	0.019257	0.004706	0.01806	0.011532	1.74198	0.050642	0.045833	0.011613	0.04292	0.028144
