# Supplementary material for: Intrinsic signaling pathways modulate targeted protein degradation
Source: Nat Commun. 2024 Jul 2;15:5379. doi: 10.1038/s41467-024-49519-z (PMC11220168; doi:10.1038/s41467-024-49519-z)
Supplement: Supplementary file 8 — Source data [file 41467_2024_49519_MOESM8_ESM.zip]

Archive with 2 entries (2 files):
- Ohtake_SourceData_zip/Ohtake_SourceData_GelBlots.pdf
- Ohtake_SourceData_zip/Ohtake_SourceData_graphs.xlsx
