# Supplementary material for: Intrinsic signaling pathways modulate targeted protein degradation
Source: Nat Commun. 2024 Jul 2;15:5379. doi: 10.1038/s41467-024-49519-z (PMC11220168; doi:10.1038/s41467-024-49519-z)
Supplement: Supplementary file 8 — Source data [file 41467_2024_49519_MOESM8_ESM.zip › Ohtake_SourceData_zip/Ohtake_SourceData_graphs.xlsx]

## Sheet: Fig.1b
MZ1(nM)
0	273600	269900	284100	283300	275100
50	114300	123700	127000	115300	122600
100	57230	62270	65960	65710	64720
130	40660	45070	46020	47680	47250
150	34800	36100	36410	37720	40290
200	22240	24640	27750	25670	28450
300	14640	15280	15550	16270	16040
500	9374	9775	9965	10290	9545
800	7133	7323	7673	7853	7923
1000	6432	6392	6912	5712	6162
2000	5431	5692	5882	5802	5562
3000	4971	5331	5251	5281	5171

## Sheet: Fig.1c
hr	DMSO				10				30				100				300
0	102.984	97.4473	102.785	96.7812	102.785	70.4587	91.8905	97.6858	103.68	93.8488	90.6877	92.2086	95.6878	88.8984	88.1031	86.115	88.5107	89.1071	93.5208	90.141
1	99.6684	109.662	98.3418	92.3281	91.709	110.458	86.2171	89.2328	76.8517	70.608	70.8645	75.1271	34.8707	36.8074	37.3646	36.3564	12.5492	13.3717	13.4159	13.4601
2	100	101.472	103.117	95.5844	85.8009	110.823	81.0563	84.5801	64.3463	58.7879	58.7533	61.4719	18.9957	18.9524	19.1342	20.6061	6.30563	5.84589	6.34892	6.24502
3	97.6862	101.977	103.492	96.8448	82.4821	95.6668	78.1405	81.0097	50.6605	45.0568	48.7505	51.3841	11.6281	12.1582	12.276	13.3614	4.44342	4.76399	4.78082	4.76399
4	96.3205	104.088	104.824	94.767	75.5274	72.3712	73.2707	78.2093	40.7195	37.915	40.4415	43.9984	8.81439	8.97792	9.02698	9.72199	3.95012	4.03189	4.18724	4.15454
5	96.0894	104.23	104.629	95.0519	71.3408	67.7255	70.3591	74.2777	32.9769	31.9234	34.4054	37.51	7.11413	7.29769	7.65762	8.4597	3.44852	3.47247	3.48045	3.50439
6	97.5319	102.707	104.14	95.621	67.4283	64.2755	66.1385	72.6035	28.3599	26.6401	30.2388	32.9936	6.33201	6.17277	6.84236	7.26433	3.09793	3.28105	3.23328	3.51194
7	97.7989	102.875	103.827	95.4987	63.4464	60.9954	65.12	68.2927	25.4214	23.835	26.1273	29.5063	5.71327	5.88776	6.26849	6.41126	2.53897	2.97521	2.99901	2.85624
8	94.4148	102.941	107.124	95.52	59.7355	58.3225	59.3171	67.2745	21.7012	20.9592	23.0116	26.6114	5.53543	5.52753	5.67831	6.27827	2.51115	2.61377	2.66114	2.55062
9	94.8845	102.706	107.762	94.6474	57.2467	56.6305	56.986	63.2352	20.0988	20.3279	21.505	24.5862	5.07367	5.5082	5.46869	6.06202	2.22793	2.44124	2.41754	2.40964
10	96.1209	103.441	105.033	95.4048	55.4764	53.7736	55.7231	60.8474	18.8661	18.516	20.4734	22.6298	4.79172	5.2771	5.63597	5.82693	2.04496	2.19614	2.22001	2.15636
11	94.2421	102.233	107.951	95.5738	50.7795	50.991	51.4062	58.9581	17.1798	17.0936	17.7908	21.1438	4.53741	5.10145	5.58794	5.48531	1.92715	2.264	2.05249	2.17783
12	96.3168	103.762	104	95.9208	50.1307	50.1941	49.0455	57.204	16.5307	16.6178	17.5208	20.2535	4.79366	4.90455	5.29267	5.5699	1.98812	1.90891	1.94059	2.06733
13	95.9776	107.104	100.62	96.2978	48.5571	48.269	47.7006	56.2418	16.1297	15.4733	16.5459	19.4517	4.58835	5.20472	5.12467	5.58895	1.90514	1.96118	1.87312	1.93716
14	98.6136	104.802	98.2921	98.2921	46.5582	48.8166	46.2769	55.8409	15.6319	15.2702	15.9695	18.5734	4.45409	4.94434	5.17742	5.61945	1.80832	1.83243	1.72795	1.82439
15	96.5709	105.768	99.0287	98.6323	44.0277	45.4866	44.2339	53.2805	15.4291	15.3181	15.4054	18.1487	4.79049	5.09177	5.24242	5.79822	1.7443	1.73637	1.83944	1.92666
16	99.2211	106.251	96.3451	98.1825	44.8572	43.1236	44.3379	50.7609	14.8752	14.8592	15.9217	17.7831	4.79489	5.21829	5.68245	5.65049	1.66167	1.78151	1.82944	1.77352
17	96.5271	105.576	100.893	97.0034	42.31	42.4926	42.4052	50.4386	14.876	14.9871	15.7253	17.3685	5.09784	5.12165	5.39948	6.09883	1.68287	1.88133	1.91308	1.8972

## Sheet: Fig.1d,1e
	MZ(-)			MZ(+)				Av(MZ-)	Av(MZ+)
Ixazomib (MLN2238)	116.022	139.742	111.194	241.68	280.971	230.123		122.319	250.924
Carfilzomib (PR-171)	91.0945	127.05	108.614	228.737	262.018	224.961		108.919	238.572
Epoxomicin	106.908	139.492	113.774	234.129	269.877	209.091		120.058	237.699
Bortezomib (PS-341)	103.288	128.09	117.811	233.744	231.741	238.906		116.396	234.797
Belinostat (PXD101)	121.713	121.656	136.871	189.907	190.782	182.293		126.747	187.66
Vorinostat (SAHA, MK0683)	107.469	106.501	105.671	149.168	153.84	157.615		106.547	153.541
Mocetinostat (MGCD0103)	117.485	109.776	108.312	130.543	132.956	136.953		111.858	133.484
Tacedinaline (CI994)	117.916	114.599	118.26	127.828	130.694	132.127		116.925	130.216
BI 2536	69.9519	75.5769	71.5865	126.222	114.835	136.12		72.3718	125.726
Volasertib (BI 6727)	66.6827	78.4615	64.8558	128.603	104.788	141.33		70	124.907
RGFP966	120.413	118.863	118.562	118.024	123.152	118.703		119.279	119.96
Entinostat (MS-275)	107.569	102.667	104.639	113.419	112.544	120.245		104.958	115.403
T0070907	92.5926	98.8348	89.0137	110.555	109.245	119.492		93.4804	113.097
GW9662	87.0995	96.4211	88.8473	107.858	110.401	115.023		90.7893	111.094
Rosiglitazone	94.8398	97.1702	92.2597	107.473	107.088	112.018		94.7566	108.86
Gemcitabine HCl	104.248	105.61	105.29	107.934	108.758	106.24		105.049	107.644
Tubastatin A	112.828	110.365	110.723	107.272	110.427	103.849		111.305	107.183
Thiazovivin	88.0566	103.662	92.5094	108.398	114.022	95.6086		94.7427	106.009
Iniparib (BSI-201)	95.0962	97.4519	88.6058	106.276	95.8571	108.658		93.7179	103.597
Veliparib (ABT-888)	119.471	95.2885	88.9423	101.364	97.5688	107.988		101.234	102.307
Triciribine	102.12	94.4816	98.5467	101.651	104.624	100.253		98.3828	102.176
Cytarabine	106.198	103.473	102.698	102.121	98.5047	100.977		104.123	100.534
DMSO	99.6347	100.578	99.7869	98.2484	102.893	98.8583		100	100
DMSO	105.242	98.7689	96.0286	102.708	99.6196	97.6729		100.013	100
DMSO	102.858	104.672	92.4979	101.005	95.2968	103.699		100.009	100
DMSO	102.579	97.7927	99.6286	100.835	102.351	96.8137		100	100
DMSO	98.4107	101.24	100.35	100.091	99.5455	100.364		100	100
DMSO	100.622	100.104	99.2739	102.965	99.7014	97.3336		100	100
DMSO	101.602	97.9178	100.481	100.55	98.6089	100.841		100	100
DMSO	99.5588	99.1757	101.265	99.2407	100.657	100.103		99.9999	100
DMSO	101.146	95.3417	103.512	102.305	100.904	96.7911		99.9998	100
DMSO	101.309	100.801	97.8627	101.526	102.762	95.7125		99.9911	100
DMSO	114.607	102.039	83.3125	105.162	100.847	93.9908		99.9861	100
DMSO	102.153	98.9664	98.8372	102.941	100.98	96.0784		99.9856	100
DMSO	91.5865	109.471	98.8942	100.769	98.7596	100.471		99.984	100
Fasudil (HA-1077) HCl	97.0167	95.0666	97.6087	97.5785	98.6251	102.442		96.564	99.5485
Bleomycin sulfate	102.78	103.005	98.3845	97.5788	96.7911	102.742		101.39	99.0373
Carboplatin	95.7521	95.6452	100.668	98.2301	95.621	102.441		97.3551	98.7641
Curcumin	91.1438	89.2772	92.2955	97.203	100.761	97.4715		90.9055	98.4784
Resveratrol	97.2683	96.0581	94.5021	96.2457	99.6374	99.1254		95.9428	98.3362
PCI-34051	110.121	102.67	108.226	94.721	94.6456	103.318		107.005	97.5616
Y-27632 2HCl	94.4398	92.9424	93.813	97.1475	95.3006	99.9795		93.7318	97.4759
Nocodazole	84.1286	82.953	88.6238	96.8217	96.5017	98.7415		85.2351	97.3549
Niraparib (MK-4827)	96.2019	91.4423	89.3269	95.3361	95.7827	96.4525		92.3237	95.8571
Olaparib (AZD2281, Ku-0059436)	107.548	93.6538	84.375	93.1779	92.2848	100.62		95.1923	95.361
Torkinib (PP242)	84.9931	84.1286	80.6708	94.5819	93.942	96.7577		83.2642	95.0939
Puromycin 2HCl	99.2024	95.0061	96.3502	94.5405	95.9394	94.4239		96.8529	94.9679
Gemcitabine	99.2047	93.8797	93.603	91.1263	94.9019	96.8217		95.5625	94.2833
Rucaparib (AG-014699,PF-01367338) phosphate	105.721	90.1442	84.7596	94.2198	88.5636	100.025		93.5417	94.2694
MC1568	113.049	105.556	106.675	91.7798	93.816	96.6063		108.427	94.0674
Decitabine	98.2381	96.0491	93.2728	98.2206	92.2808	91.5917		95.8534	94.0311
Ethacridine lactate	90.8754	85.9579	86.4169	93.3165	91.9176	95.7062		87.7501	93.6468
Brefeldin A	84.9968	86.9358	88.0483	91.9091	92.1818	96		86.6603	93.3636
Silmitasertib sodium salt	91.3754	92.0719	89.9477	92.0378	91.7915	95.6085		91.1316	93.1459
Chloroquine Phosphate	94.4697	96.2864	98.0764	88.1599	93.1034	97.8639		96.2775	93.0424
Hydroxychloroquine Sulfate	90.4355	91.9049	92.2522	89.4416	94.5682	94.5224		91.5309	92.8441
LY364947	96.1948	92.6941	93.3638	92.102	91.9612	89.8029		94.0842	91.2887
Methotrexate	97.5974	94.9279	94.394	93.7658	86.7486	90.165		95.6398	90.2265
Silmitasertib (CX-4945)	89.6343	84.2367	90.5745	88.0361	87.913	93.4537		88.1485	89.8009
MK-5108 (VX-689)	90.4641	93.6427	93.2931	92.3455	93	84.0545		92.4666	89.8
IWP-2	90.7458	93.2116	94.3075	86.4248	91.6797	89.5683		92.7549	89.2243
Fluorouracil (5-Fluoracil, 5-FU)	106.273	101.146	104.526	86.972	89.2649	88.5648		103.982	88.2672
Temozolomide	94.6655	97.9337	99.0607	89.1774	85.9481	87.6896		97.22	87.605
SNS-032 (BMS-387032)	82.008	75.4613	79.9883	85.4504	86.9895	87.1127		79.1525	86.5175
XAV-939	71.0393	69.837	71.1194	84.6811	84.7727	83.491		70.6652	84.3149
Vincristine sulfate	90.6293	89.6266	89.5574	83.6391	84.087	83.959		89.9378	83.8951
SN-38	70.6788	72.8772	72.9321	83.6986	85.6621	81.3242		72.1627	83.5616
Barasertib (AZD1152-HQPA)	91.7673	92.5302	90.2098	87.1091	80.3455	82.5273		91.5024	83.3273
Ribociclib (LEE011)	99.039	93.166	90.7101	83.8855	83.7593	81.6241		94.305	83.0896
Etoposide	71.9154	71.036	73.0146	78.2192	83.1963	83.8356		71.9886	81.7504
Docetaxel	92.772	91.5012	93.6458	82.7031	82.0989	80.2864		92.6397	81.6961
Dinaciclib (SCH727965)	89.3208	85.0376	88.5199	82.6801	80.9563	79.9097		87.6261	81.182
AZD6738	90.3181	87.4332	88.7445	76.4717	75.2477	79.6775		88.8319	77.1323
Selisistat (EX 527)	73.1794	72.0253	72.3276	73.6986	76.8037	79.0868		72.5108	76.5297
Azacitidine	88.4143	85.7448	86.866	77.1207	75.9948	75.9075		87.0084	76.341
Paclitaxel	100.069	99.0318	98.8935	75.448	73.5282	76.7918		99.3315	75.256
NU7026	81.0046	85.2968	84.0791	71.5515	74.5543	73.6159		83.4602	73.2405
AZD8055	88.2844	91.1041	87.0929	72.9693	72.768	72.9022		88.8271	72.8798
Camptothecin	75.0381	73.5769	74.9772	68.5486	72.5368	71.4107		74.5307	70.832
CX-5461	81.309	81.9482	80.0913	71.6453	68.5486	71.5515		81.1162	70.5818
Irinotecan HCl Trihydrate	67.4361	67.1613	66.8041	65.3425	70.7763	71.8265		67.1338	69.3151
Ro-3306	93.9135	90.1228	89.8558	67.5024	68.6671	67.3957		91.2974	67.8551
Tozasertib (VX-680, MK-0457)	92.9116	93.0706	91.227	69.1091	64.3636	69.9818		92.4031	67.8182
NU7441 (KU-57788)	71.5373	72.4201	72.1157	62.8245	67.5164	67.5633		72.0244	65.9681
Ganetespib (STA-9090)	98.8086	102.025	96.9023	65.8469	64.8467	63.1081		99.2454	64.6006
Fludarabine Phosphate	77.4228	79.0006	78.8879	65.0758	61.9778	63.9732		78.4371	63.6756
Fludarabine	77.1975	78.5498	77.2538	62.4067	64.2445	63.6144		77.667	63.4218
MLN8054	93.8334	89.6376	88.9701	56.5636	56.3455	56.0727		90.8137	56.3273
VE-821	86.9414	82.1878	82.3845	56.4445	55.4595	55.8092		83.8379	55.9044
Luminespib (AUY-922, NVP-AUY922)	95.274	98.5703	96.4654	45.1108	42.1839	43.1976		96.7699	43.4974
GSK2606414	83.125	89.7115	78.4615	38.8564	40.5607	35.7008		83.766	38.3726
PDD00017273	100.437	95.3932	93.884	35.2226	35.2965	34.2224		96.5714	34.9139
SRT1720 HCl	68.343	68.5628	68.1506	26.347	27.9178	35.6667		68.3521	29.9772
Quisinostat (JNJ-26481585) 2HCl	139.879	131.869	130.62	191.252	193.514	193.062		134.123	192.609
Tubastatin A HCl	149.311	143.583	142.076	165.385	166.817	167.27		144.99	166.491
Ricolinostat (ACY-1215)	135.099	132.687	127.218	162.821	164.178	169.532		131.668	165.51
Panobinostat (LBH589)	126.953	129.996	130.672	167.415	168.466	159.189		129.207	165.023
Topotecan HCl	66.6392	66.3369	66.6941	74.2009	82.1005	82.4658		66.5567	79.589
Doxorubicin (Adriamycin) HCl	62.5447	62.9843	64.9629	65.0685	67.5342	80.0457		63.4973	70.8828
Anisomycin	64.2176	65.5679	65.2105	70.8212	70.8883	70.0828		64.9987	70.5974
Adavosertib （MK-1775）	60.0588	60.7267	61.0206	69.6674	72.5969	64.3576		60.602	68.874
Mitoxantrone 2HCl	47.4856	47.4581	47.623	62.0548	63.653	64.2009		47.5222	63.3029
AZD7762	61.0251	63.9616	61.8793	48.5377	56.4672	58.4859		62.2887	54.4969
VE-822	55.5678	50.7814	51.4371	47.6258	50.0971	54.0898		52.5954	50.6042
Daunorubicin HCl	66.7216	67.4086	66.0621	43.5068	41.0548	39.9315		66.7308	41.4977

## Sheet: Fig.1f
	MZ(-)				MZ(+)
cont	43240	41720	44160	39760	33480	34040	32560	37160
PDD	38520	45280	44400	46360	22920	26200	26880	25760
PDD++	44040	41280	43320	42080	15080	13920	14720	12840
PDD+++	41440	43280	43640	41360	3280	5240	4240	5960
GSK	37000	39680	40120	39880	25000	22640	23840	22760
GSK++	39200	36920	39360	37120	15520	13640	15480	13640
GSK+++	41200	37240	40320	37680	13880	13240	15160	4320
Lumi	41920	47800	46560	44280	28880	27640	28080	30240
Lumi++	44320	42520	44400	40240	22200	21680	24520	25160
Lumi+++	45800	45960	46320	43880	25160	15280	17960	25200

## Sheet: Fig.1g
	dBET6(-)			dBET6(+)
cont	895000	880440	905480	365760	372680	353200
PDD	956920	961480	953480	256000	259120	263240
PDD++	942840	910920	959920	158000	152440	151360
PDD+++	874200	818880	904680	82840	86080	85080
GSK	649920	793760	776200	192400	190560	183440
GSK++	701280	733240	743920	105080	103640	102360
GSK+++	722120	714680	737160	78840	80240	76760
Lumi	867720	906280	913520	292680	300360	282480
Lumi++	848680	908000	886920	203360	215720	201800
Lumi+++	818120	805000	855600	129960	124200	111280

## Sheet: Fig.2a
Fig.2a
		PDD(-)			PDD(+)
		#1	#2	#3	#1	#2	#3
	MZ1(0h)	1	1	1	1	1	1
	MZ1(1h)	0.717657	0.573252	0.737132	0.322853	0.433713	0.42901
	MZ1(2h)	0.590883	0.384312	0.519436	0.124577	0.299293	0.286931
	MZ1(4h)	0.456441	0.280876	0.358967	0.049369	0.181325	0.213811

## Sheet: Fig.2b
Fig.2b (i)	PDD(uM)
	0	597160	592080	604880	603680	558440	613720
	0.3	559640	565280	565000	549280	575120	558760
	1	437040	455280	464760	465280	428960	470560
	3	265400	294480	304240	302400	305000	288560
	10	104160	107840	113200	130840	114880	114800
	30	38760	39880	44120	47320	44400	42040

## Sheet: Fig.2e
Fig.2e
		PDD(-)	PDD(+)
	MZ1(0h)	1	1
	MZ1(1h)	0.629936	0.375367
	MZ1(2h)	0.507473	0.169441

## Sheet: Fig.2i
Fig. 2i
PDD (-)	MZ(-)				MZ(+)
vehicle	844200	923280	952680	972000	301560	231280	218120
MG132 2μM	965360	1073240	1147720	1123040	1185080	1206000	1227840
MG132 6μM	918520	1022400	1044360	1081800	1030520	1125840	1148640
MG132 20μM	978280	1038040	1057960	1035080	1134120	1188040	1243920
TAK243 1μM	859240	955560	989640	1013600	657560	1100840	1080880

## Sheet: Fig.3c
	Replicate 1	Replicate 2
K6	0.99	0.89
K11	2.15	1.88
K27	0	0
K29	5.77	3.83
K33	0.03458	0
K48	24.56	23.56
K63	0	0
M1	0	0

[truncated: 25 more sheets: Fig.3d, Fig.3h, Fig.4e, Fig.4f, Fig.5a, Fig.5b, Fig.5g, Fig.5h, Fig.6c, Fig.6d, Fig.6e, Fig.6f, Fig.6g, Fig.6h, Fig.6i, Fig.6j, SIFig.1b, SIFig.1c, SIFig.3a, SIFig.3b …]
